# Supplementary material for: Subarachnoid neurocysticercosis in a rural area of the Bolivian Chaco: A population-based survey through the use of a novel urine antigen assay
Source: PLoS Negl Trop Dis. 2026 Apr 27;20(4):e0014214. doi: 10.1371/journal.pntd.0014214 (PMC13120252; doi:10.1371/journal.pntd.0014214)
Supplement: S1 Data — (XLSX) [file pntd.0014214.s001.xlsx]

## Sheet: Foglio2
code	age	sex	education	defecationplace	eatpigs_cyst	knowstriquina_disease	bathroom	owns_pigs	pigs_num	pigs_enclosed	triquina_pigs	pigs_in-house_slaughter	pigs_house	urine_collected	elisa_result	ratio	urinesecondsample_result	ratio_secondsample	rm_result
IV-D-1-1	54.6295	Male	High-school graduation	WC	no	Yes	WC	no		.	.	.	yes	Yes	negative (ratio< 3)		.		.
IV-D-1-2	38.5799	Female	Professional course	WC	no	Yes	WC	no		.	.	.	yes	Yes	negative (ratio< 3)		.		.
IV-D-1-3	12.8216	Female	Intermediate	WC	no	Yes	WC	no		.	.	.	yes	Yes	negative (ratio< 3)		.		.
IV-D-2-1	64.1135	Female	None	WC	no	Yes	WC	no		.	.	.	yes	Yes	negative (ratio< 3)		.		.
IV-D-2-2	12.7723	Female	Basic	WC	no	Yes	WC	no		.	.	.	yes	Yes	negative (ratio< 3)		.		.
IV-D-3-1	55.0647	Female	None	latrine	yes	No	latrine	no		.	.	.	yes	Yes	negative (ratio< 3)		.		.
IV-D-3-2	59.2537	Male	Basic	latrine	no	No	latrine	no		.	.	.	yes	Yes	negative (ratio< 3)		.		.
IV-D-3-3	79.0433	Female	None	latrine	no	No	latrine	no		.	.	.	yes	Yes	negative (ratio< 3)		.		.
IV-D-3-4	13.5526	Female	Intermediate	latrine	no	No	latrine	no		.	.	.	yes	Yes	negative (ratio< 3)		.		.
IV-D-3-5	11.4609	Male	Basic	latrine	no	No	latrine	no		.	.	.	yes	Yes	negative (ratio< 3)		.		.
IV-D-4-1	21.038	Female	Intermediate	latrine	no	No	latrine	no		.	.	.	yes	Yes	negative (ratio< 3)		.		.
IV-D-5-1	18.7875	Female	Intermediate	latrine	no	No	latrine	no		.	.	.	yes	Yes	negative (ratio< 3)		.		.
IV-D-6-1	21.9635	Female	Intermediate	latrine	no	No	latrine	no		.	.	.	yes	Yes	negative (ratio< 3)		.		.
IV-D-7-1	33.5804	Male	High-school graduation	WC	no	Yes	WC	no		.	.	.	yes	No	.		.		.
IV-D-7-2	30.952	Female	Basic	WC	no	Yes	WC	no		.	.	.	yes	Yes	negative (ratio< 3)		.		.
IV-D-8-1	51.7656	Female	High-school graduation	latrine	no	Yes	latrine	no		.	.	.	yes	Yes	negative (ratio< 3)		.		.
IV-D-8-2	62.3119	Male	College graduation	latrine	no	Yes	latrine	no		.	.	.	yes	Yes	negative (ratio< 3)		.		.
IV-D-9-1	46.9413	Male	High-school graduation	WC	no	Yes	WC	yes	1	no	yes	yes	yes	Yes	negative (ratio< 3)		.		.
IV-D-9-2	47.5575	Female	College graduation	WC	no	Yes	WC	yes	1	no	yes	yes	yes	Yes	negative (ratio< 3)		.		.
IV-D-9-3	18.1303	Female	Intermediate	WC	no	Yes	WC	yes	1	no	yes	yes	yes	Yes	negative (ratio< 3)		.		.
IV-D-9-4	14.029	Male	Intermediate	WC	no	Yes	WC	yes	1	no	yes	yes	yes	Yes	negative (ratio< 3)		.		.
IV-D-10-1	47.1521	Female	Basic	latrine	no	Yes	latrine	no		.	.	.	yes	Yes	negative (ratio< 3)		.		.
IV-D-10-2	39.3628	Male	Basic	latrine	no	Yes	latrine	no		.	.	.	yes	Yes	negative (ratio< 3)		.		.
IV-D-10-3	17.5445	Male	Intermediate	latrine	no	Yes	latrine	no		.	.	.	yes	Yes	negative (ratio< 3)		.		.
IV-D-10-4	17.5336	Male	Intermediate	latrine	no	Yes	latrine	no		.	.	.	yes	Yes	negative (ratio< 3)		.		.
PA-I-2-1	52.3295	Female	Intermediate	latrine	no	No	latrine	yes	10	no	no	yes	yes	Yes	negative (ratio< 3)		.		.
PA-I-2-2	18.2563	Female	Intermediate	latrine	no	No	latrine	yes	10	no	no	yes	yes	No	.		.		.
PA-I-2-3	13.4732	Male	Intermediate	latrine	no	No	latrine	yes	10	no	no	yes	yes	Yes	negative (ratio< 3)		.		.
PA-I-4-1	35.7981	Male	High-school graduation	latrine	no	No	latrine	yes	6	yes	no	yes	yes	Yes	negative (ratio< 3)		.		.
PA-I-4-2	28.5837	Female	High-school graduation	latrine	no	No	latrine	yes	6	yes	no	yes	yes	Yes	negative (ratio< 3)		.		.
PA-I-1-1	54.9388	Male	College graduation	WC	no	No	WC	no		.	.	.	yes	Yes	positive (ratio>3)	35.382	positive	5.37	positive
PA-I-1-2	21.4982	Male	High-school graduation	WC	no	No	WC	no		.	.	.	yes	Yes	positive (ratio>3)	6	not performed		.
PA-I-1-3	14.6505	Male	Intermediate	WC	not known	No	WC	no		.	.	.	yes	Yes	negative (ratio< 3)		.		.
PA-I-1-4	8.64357	Male	Basic	WC	no	No	WC	no		.	.	.	yes	No	.		.		.
PA-I-1-5	45.0193	Female	High-school graduation	WC	no	No	WC	no		.	.	.	yes	Yes	negative (ratio< 3)		.		.
PA-H-1-1	52.0942	Female	College graduation	latrine	no	Yes	latrine	no		.	.	.	yes	Yes	negative (ratio< 3)		.		.
PA-H-1-2	12.422	Male	Basic	latrine	no	Yes	latrine	no		.	.	.	yes	Yes	negative (ratio< 3)		.		.
PA-H-2-1	39.2233	Female	Basic	latrine	not known	Yes	latrine	yes	3	yes	not known	not known	yes	Yes	negative (ratio< 3)		.		.
PA-H-2-2	18.6836	Female	Intermediate	latrine	not known	Yes	latrine	yes	3	yes	not known	not known	yes	Yes	negative (ratio< 3)		.		.
PA-H-2-3	16.5891	Female	Intermediate	latrine	not known	Yes	latrine	yes	3	yes	not known	not known	yes	Yes	negative (ratio< 3)		.		.
PA-H-2-4	14.3549	Female	Intermediate	latrine	not known	Yes	latrine	yes	3	yes	not known	not known	yes	Yes	negative (ratio< 3)		.		.
PA-H-2-5	10.2644	Male	Basic	latrine	not known	Yes	latrine	yes	3	yes	not known	not known	yes	Yes	negative (ratio< 3)		.		.
PA-H-3-1	35.5299	Female	Basic	open field	not known	Yes	none	yes	8	yes	not known	yes	yes	Yes	negative (ratio< 3)		.		.
PA-H-3-2	44.3842	Male	High-school graduation	open field	not known	Yes	none	yes	8	yes	not known	yes	yes	Yes	negative (ratio< 3)		.		.
PA-H-3-3	19.4393	Male	None	open field	not known	Yes	none	yes	8	yes	not known	yes	yes	Yes	negative (ratio< 3)		.		.
PA-H-3-4	18.2536	Female	Intermediate	open field	not known	Yes	none	yes	8	yes	not known	yes	yes	Yes	negative (ratio< 3)		.		.
PA-H-3-5	14.5055	Male	Basic	open field	not known	Yes	none	yes	8	yes	not known	yes	yes	Yes	negative (ratio< 3)		.		.
PA-H-4-1	53.4248	Female	None	latrine	not known	Yes	latrine	no		.	.	.	yes	Yes	negative (ratio< 3)		.		.
PA-H-4-2	16.5562	Male	Basic	latrine	not known	Yes	latrine	no		.	.	.	yes	Yes	negative (ratio< 3)		.		.
PA-H-4-3	12.7943	Male	Intermediate	latrine	not known	Yes	latrine	no		.	.	.	yes	Yes	negative (ratio< 3)		.		.
PA-H-4-4	13.1255	Male	Basic	latrine	not known	Yes	latrine	no		.	.	.	yes	Yes	negative (ratio< 3)		.		.
PA-H-5-1	76.3493	Female	None	latrine	not known	Yes	latrine	no		.	.	.	yes	Yes	negative (ratio< 3)		.		.
PA-H-5-2	76.1001	Male	None	latrine	yes	Yes	latrine	no		.	.	.	yes	Yes	negative (ratio< 3)		.		.
PA-H-5-3	42.2486	Male	High-school graduation	latrine	not known	Yes	latrine	no		.	.	.	yes	Yes	negative (ratio< 3)		.		.
PA-J-1-1	49.3918	Male	Basic	latrine	no	No	latrine	yes	5	yes	no	yes	yes	Yes	negative (ratio< 3)		.		.
PA-J-1-2	48.1488	Female	Basic	latrine	no	Yes	latrine	yes	5	yes	no	yes	yes	Yes	negative (ratio< 3)		.		.
PA-J-1-3	15.7649	Female	Intermediate	latrine	no	Yes	latrine	yes	5	yes	no	yes	yes	Yes	positive (ratio>3)	3.893	negative		.
PA-J-2-1	27.3763	Female	High-school graduation	latrine	no	Yes	latrine	yes	3	yes	yes	yes	yes	Yes	negative (ratio< 3)		.		.
PA-J-2-2	65.8576	Female	Basic	latrine	no	Yes	latrine	yes	3	yes	yes	yes	yes	Yes	negative (ratio< 3)		.		.
PA-J-2-3	31.2421	Female	High-school graduation	latrine	no	Yes	latrine	yes	3	yes	yes	yes	yes	Yes	negative (ratio< 3)		.		.
PA-J-2-4	12.7724	Female	Intermediate	latrine	no	Yes	latrine	yes	3	yes	yes	yes	yes	Yes	negative (ratio< 3)		.		.
PA-J-2-5	11.1542	Male	Basic	latrine	no	Yes	latrine	yes	3	yes	yes	yes	yes	Yes	negative (ratio< 3)		.		.
PA-I-5-1	26.8178	Female	High-school graduation	latrine	no	No	latrine	no		.	.	.	yes	Yes	negative (ratio< 3)		.		.
PA-I-6-1	51.6616	Female	Intermediate	latrine	no	No	latrine	no		.	.	.	yes	Yes	negative (ratio< 3)		.		.
PA-I-6-2	15.9483	Female	Intermediate	latrine	no	No	latrine	no		.	.	.	yes	Yes	negative (ratio< 3)		.		.
PA-I-6-3	13.7032	Female	Intermediate	latrine	no	No	latrine	no		.	.	.	yes	Yes	negative (ratio< 3)		.		.
PA-I-6-4	11.9537	Male	Basic	latrine	no	No	latrine	no		.	.	.	yes	Yes	negative (ratio< 3)		.		.
IV-J-1-1	58.561	Female	Basic	latrine	no	Yes	latrine	yes	2	yes	yes	yes	yes	Yes	negative (ratio< 3)		.		.
IV-J-1-2	39.6038	Female	Basic	latrine	no	Yes	latrine	yes	2	yes	yes	yes	yes	Yes	positive (ratio>3)	43.52	negative		.
IV-J-1-3	11.5459	Female	Intermediate	latrine	no	Yes	latrine	yes	2	yes	yes	yes	yes	Yes	positive (ratio>3)	27.276	negative		.
IV-J-1-4	13.6813	Male	Basic	latrine	not known	Yes	latrine	yes	2	yes	yes	yes	yes	Yes	positive (ratio>3)	15.619	negative		.
IV-J-2-1	85.7183	Male	Basic	open field	not known	Yes	latrine	yes	5	no	yes	yes	yes	Yes	negative (ratio< 3)		.		.
IV-J-2-2	39.8886	Female	Intermediate	open field	no	Yes	latrine	yes	5	no	yes	yes	yes	Yes	negative (ratio< 3)		.		.
IV-J-2-3	11.5786	Female	Basic	open field	no	Yes	latrine	yes	5	no	yes	yes	yes	Yes	negative (ratio< 3)		.		.
IV-J-2-4	14.4808	Male	Basic	open field	no	Yes	latrine	yes	5	no	yes	yes	yes	Yes	negative (ratio< 3)		.		.
IV-J-2-5	13.5499	Female	Basic	open field	not known	Yes	latrine	yes	5	no	yes	yes	yes	Yes	negative (ratio< 3)		.		.
IV-J-2-6	16.5452	Female	Intermediate	open field	no	Yes	latrine	yes	5	no	yes	yes	yes	No	.		.		.
IV-J-2-7	49.378	Female	Basic	open field	not known	Yes	latrine	yes	5	no	yes	yes	yes	Yes	negative (ratio< 3)		.		.
IV-J-2-8	77.8798	Female	Basic	latrine	no	Yes	latrine	yes	5	no	yes	yes	yes	Yes	negative (ratio< 3)		.		.
IV-J-2-9	48.1076	Male	High-school graduation	open field	no	Yes	latrine	yes	5	no	yes	yes	yes	Yes	negative (ratio< 3)		.		.
IV-J-2-10	21.0462	Female	High-school graduation	open field	no	Yes	latrine	yes	5	no	yes	yes	yes	No	.		.		.
IV-J-2-11	20.6794	Female	Intermediate	open field	no	Yes	latrine	yes	5	no	yes	yes	yes	No	.		.		.
IV-J-3-1	44.4553	Female	Intermediate	latrine	not known	Yes	latrine	no		.	.	.	yes	Yes	negative (ratio< 3)		.		.
IV-J-3-2	20.7123	Male	Intermediate	latrine	no	Yes	latrine	no		.	.	.	yes	Yes	negative (ratio< 3)		.		.
IV-J-3-3	17.9552	Female	Intermediate	latrine	no	Yes	latrine	no		.	.	.	yes	Yes	negative (ratio< 3)		.		.
IV-J-3-4	11.5266	Male	Intermediate	latrine	no	Yes	latrine	no		.	.	.	yes	Yes	negative (ratio< 3)		.		.
IV-J-3-5	11.3487	Male	Basic	latrine	not known	Yes	latrine	no		.	.	.	yes	Yes	positive (ratio>3)	39.022	negative		.
IV-J-3-6	14.5848	Male	Basic	open field	no	Yes	latrine	no		.	.	.	yes	Yes	negative (ratio< 3)		.		.
IV-J-3-7	12.7313	Male	Basic	open field	no	Yes	latrine	no		.	.	.	yes	Yes	negative (ratio< 3)		.		.
IV-J-4-1	38.18	Female	High-school graduation	open field	no	No	none	no		.	.	.	yes	Yes	negative (ratio< 3)		.		.
IV-J-4-2	14.3137	Female	Basic	open field	yes	Yes	none	no		.	.	.	yes	Yes	negative (ratio< 3)		.		.
IV-J-4-3	16.8874	Female	Intermediate	open field	no	Yes	none	no		.	.	.	yes	Yes	negative (ratio< 3)		.		.
IV-J-5-1	76.0152	Male	Basic	latrine	no	Yes	latrine	yes	10	no	no	yes	yes	Yes	negative (ratio< 3)		.		.
IV-J-5-2	71.0239	Female	None	latrine	no	Yes	latrine	yes	10	no	no	yes	yes	Yes	negative (ratio< 3)		.		.
IV-J-5-3	16.8107	Male	Intermediate	latrine	no	Yes	latrine	yes	10	no	no	yes	yes	Yes	negative (ratio< 3)		.		.
IV-J-5-4	16.8107	Male	Intermediate	latrine	not known	Yes	latrine	yes	10	no	no	yes	yes	Yes	negative (ratio< 3)		.		.
IV-J-5-5	12.6464	Female	Basic	latrine	no	Yes	latrine	yes	10	no	no	yes	yes	Yes	negative (ratio< 3)		.		.
IV-J-5-6	16.222	Female	Intermediate	latrine	no	Yes	latrine	yes	10	no	no	yes	yes	Yes	negative (ratio< 3)		.		.
IV-J-5-7	11.1842	Female	Basic	latrine	no	Yes	latrine	yes	10	no	no	yes	yes	Yes	negative (ratio< 3)		.		.
IV-J-5-8	33.9747	Female	Basic	latrine	no	Yes	latrine	yes	10	no	no	yes	yes	Yes	negative (ratio< 3)		.		.
IV-J-5-9	34.4209	Male	Basic	latrine	no	Yes	latrine	yes	10	no	no	yes	yes	Yes	negative (ratio< 3)		.		.
IV-J-6-1	28.2934	Female	Intermediate	latrine	no	Yes	latrine	no		.	.	.	yes	No	.		.		.
IV-J-6-2	19.869	Male	Intermediate	latrine	no	Yes	latrine	no		.	.	.	yes	No	.		.		.
IV-J-7-1	59.5521	Male	College graduation	latrine	no	Yes	latrine	no		.	.	.	yes	No	.		.		.
IV-J-7-2	57.3317	Female	Basic	latrine	no	Yes	latrine	no		.	.	.	yes	Yes	negative (ratio< 3)		.		.
IV-J-7-3	16.7642	Female	Intermediate	open field	no	Yes	latrine	no		.	.	.	yes	Yes	negative (ratio< 3)		.		.
IV-J-7-5	14.6533	Male	Basic	latrine	no	Yes	latrine	no		.	.	.	yes	Yes	negative (ratio< 3)		.		.
IV-J-9-1	65.2442	Male	Basic	latrine	no	Yes	latrine	yes	16	no	no	yes	yes	Yes	negative (ratio< 3)		.		.
IV-J-9-2	60.2777	Female	Basic	latrine	no	Yes	latrine	yes	16	no	no	yes	yes	Yes	negative (ratio< 3)		.		.
IV-J-9-3	17.3363	Female	Intermediate	latrine	no	Yes	latrine	yes	16	no	no	yes	yes	Yes	negative (ratio< 3)		.		.
PA-J-3-1	28.2169	Female	College graduation	latrine	no	Yes	latrine	yes	10	yes	no	yes	yes	Yes	negative (ratio< 3)		.		.
PA-J-3-2	39.237	Male	College graduation	latrine	no	Yes	latrine	yes	10	yes	no	yes	yes	Yes	negative (ratio< 3)		.		.
PA-J-3-3	15.5186	Female	Intermediate	latrine	no	Yes	latrine	yes	10	yes	no	yes	yes	Yes	negative (ratio< 3)		.		.
PA-J-4-1	34.3306	Female	High-school graduation	latrine	no	Yes	latrine	yes	2	yes	no	yes	yes	Yes	negative (ratio< 3)		.		.
PA-J-4-2	39.4806	Male	Intermediate	latrine	no	Yes	latrine	yes	2	yes	no	yes	yes	Yes	negative (ratio< 3)		.		.
PA-J-4-3	15.3076	Female	Intermediate	latrine	no	Yes	latrine	yes	2	yes	no	yes	yes	Yes	negative (ratio< 3)		.		.
PA-J-4-4	13.068	Male	Intermediate	latrine	no	Yes	latrine	yes	2	yes	no	yes	yes	Yes	negative (ratio< 3)		.		.
PA-J-5-1	48.387	Female	College graduation	latrine	no	Yes	latrine	no		.	.	.	yes	Yes	negative (ratio< 3)		.		.
PA-J-5-2	11.9839	Female	Basic	latrine	no	Yes	latrine	no		.	.	.	yes	Yes	negative (ratio< 3)		.		.
PA-J-5-3	10.7409	Female	Basic	latrine	no	Yes	latrine	no		.	.	.	yes	Yes	negative (ratio< 3)		.		.
PA-L-1-1	48.4444	Female	Basic	latrine	no	Yes	latrine	yes	9	yes	no	no	yes	Yes	negative (ratio< 3)		.		.
PA-L-1-2	27.1628	Female	Intermediate	latrine	no	Yes	latrine	yes	9	yes	no	no	yes	Yes	negative (ratio< 3)		.		.
PA-L-1-3	20.2304	Female	Professional course	latrine	no	Yes	latrine	yes	9	yes	no	no	yes	Yes	negative (ratio< 3)		.		.
PA-L-1-4	11.7211	Female	Basic	latrine	no	Yes	latrine	yes	9	yes	no	no	yes	Yes	negative (ratio< 3)		.		.
PA-L-1-5	13.6294	Male	Basic	latrine	no	Yes	latrine	yes	9	yes	no	no	yes	Yes	negative (ratio< 3)		.		.
PA-L-1-6	16.411	Female	Intermediate	latrine	no	Yes	latrine	yes	9	yes	no	no	yes	Yes	negative (ratio< 3)		.		.
PA-L-1-7	55.6234	Male	Intermediate	latrine	no	Yes	latrine	yes	9	yes	no	no	yes	No	.		.		.
PA-L-2-1	43.0782	Female	Basic	latrine	no	Yes	latrine	no		.	.	.	yes	Yes	negative (ratio< 3)		.		.
PA-L-2-2	14.1002	Male	Intermediate	latrine	no	Yes	latrine	no		.	.	.	yes	Yes	negative (ratio< 3)		.		.
PA-L-3-1	43.9353	Female	Basic	open field	no	Yes	none	no		.	.	.	no	Yes	negative (ratio< 3)		.		.
PA-L-3-2	21.2599	Female	High-school graduation	open field	no	Yes	none	no		.	.	.	no	Yes	negative (ratio< 3)		.		.
PA-L-3-3	13.5719	Female	Intermediate	open field	no	Yes	none	no		.	.	.	no	Yes	negative (ratio< 3)		.		.
PA-L-3-4	18.2564	Female	Intermediate	open field	no	Yes	none	no		.	.	.	no	Yes	negative (ratio< 3)		.		.
PA-L-3-5	16.1153	Male	Intermediate	open field	no	Yes	none	no		.	.	.	no	Yes	negative (ratio< 3)		.		.
PA-L-4-1	42.2405	Male	College graduation	latrine	no	Yes	latrine	yes	7	yes	no	yes	yes	Yes	positive (ratio>3)	24.975	negative		.
PA-L-4-2	42.2158	Female	High-school graduation	latrine	no	Yes	latrine	yes	7	yes	no	yes	yes	Yes	negative (ratio< 3)		.		.
PA-L-4-3	14.8834	Female	Intermediate	latrine	no	Yes	latrine	yes	7	yes	no	yes	yes	Yes	negative (ratio< 3)		.		.
PA-L-4-4	29.438	Female	Intermediate	latrine	no	Yes	latrine	yes	7	yes	no	yes	yes	Yes	negative (ratio< 3)		.		.
PA-L-4-5	18.2016	Male	Intermediate	latrine	no	Yes	latrine	yes	7	yes	no	yes	yes	Yes	negative (ratio< 3)		.		.
PA-M-1-1	76.6176	Female	Basic	latrine	no	Yes	latrine	no		.	.	.	yes	Yes	negative (ratio< 3)		.		.
PA-M-1-2	13.4541	Male	Basic	latrine	no	Yes	latrine	no		.	.	.	yes	Yes	negative (ratio< 3)		.		.
PA-M-2-1	37.3696	Female	Basic	latrine	no	Yes	latrine	no		.	.	.	yes	Yes	negative (ratio< 3)		.		.
PA-M-2-2	22.0975	Female	High-school graduation	latrine	no	Yes	latrine	no		.	.	.	yes	Yes	negative (ratio< 3)		.		.
PA-M-2-3	17.9744	Male	Intermediate	latrine	no	Yes	latrine	no		.	.	.	yes	Yes	negative (ratio< 3)		.		.
PA-M-2-4	16.0878	Female	Intermediate	latrine	no	Yes	latrine	no		.	.	.	yes	Yes	negative (ratio< 3)		.		.
PA-M-2-5	13.7087	Male	Intermediate	latrine	no	Yes	latrine	no		.	.	.	yes	Yes	negative (ratio< 3)		.		.
PA-M-2-6	10.4368	Male	Basic	latrine	no	Yes	latrine	no		.	.	.	yes	Yes	negative (ratio< 3)		.		.
PA-N-1-1	56.5212	Female	Basic	latrine	not known	Yes	latrine	no		.	.	.	yes	Yes	negative (ratio< 3)		.		.
PA-N-1-2	55.7931	Female	None	latrine	yes	No	latrine	no		.	.	.	yes	Yes	negative (ratio< 3)		.		.
PA-N-1-3	14.2945	Female	Basic	latrine	not known	Yes	latrine	no		.	.	.	yes	Yes	negative (ratio< 3)		.		.
PA-N-1-4	20.0578	Male	Intermediate	latrine	not known	Yes	latrine	no		.	.	.	yes	Yes	negative (ratio< 3)		.		.
PA-N-1-5	17.1994	Female	Intermediate	latrine	not known	No	latrine	no		.	.	.	yes	Yes	negative (ratio< 3)		.		.
PA-N-1-6	53.5068	Male	Basic	latrine	no	No	latrine	no		.	.	.	yes	Yes	negative (ratio< 3)		.		.
PA-N-1-7	23.0642	Female	High-school graduation	latrine	no	No	latrine	no		.	.	.	yes	Yes	positive (ratio>3)	9.315	negative		.
PA-N-1-8	26.2537	Male	Intermediate	latrine	no	No	latrine	no		.	.	.	yes	Yes	negative (ratio< 3)		.		.
PA-N-2-1	80.467	Female	Basic	latrine	yes	Yes	latrine	no		.	.	.	yes	Yes	negative (ratio< 3)		.		.
PA-N-2-2	70.7337	Male	Basic	latrine	yes	Yes	latrine	no		.	.	.	yes	Yes	negative (ratio< 3)		.		.
PA-N-2-3	42.3882	Male	Basic	latrine	yes	Yes	latrine	no		.	.	.	yes	Yes	negative (ratio< 3)		.		.
PA-N-3-1	52.4993	Female	Basic	latrine	no	Yes	latrine	no		.	.	.	yes	Yes	negative (ratio< 3)		.		.
PA-N-3-2	17.3582	Male	Intermediate	latrine	yes	No	latrine	no		.	.	.	yes	Yes	negative (ratio< 3)		.		.
PA-N-3-3	12.5095	Female	Intermediate	latrine	no	Yes	latrine	no		.	.	.	yes	Yes	negative (ratio< 3)		.		.
PA-P-1-1	71.6564	Female	Basic	open field	no	Yes	none	yes	11	yes	no	yes	yes	Yes	negative (ratio< 3)		.		.
PA-P-1-2	18.4947	Female	Intermediate	open field	no	Yes	none	yes	11	yes	no	yes	yes	Yes	positive (ratio>3)	58.898	negative		.
PA-P-1-3		Male	Not known	open field	not known	No	none	yes	11	yes	no	yes	yes	No	.		.		.
PA-P-2-1	40.9344	Female	Intermediate	open field	no	Yes	none	yes	1	yes	no	yes	yes	Yes	negative (ratio< 3)		.		.
PA-P-2-2	11.2007	Male	Basic	open field	no	No	none	yes	1	yes	no	yes	yes	Yes	negative (ratio< 3)		.		.
PA-P-2-3	16.2249	Female	Intermediate	open field	not known	No	none	yes	1	yes	no	yes	yes	Yes	positive (ratio>3)	29.297	negative		.
PA-P-2-4	20.0989	Female	High-school graduation	open field	no	No	none	yes	1	yes	no	yes	yes	Yes	negative (ratio< 3)		.		.
PA-P-3-1	54.2762	Female	None	open field	not known	No	none	no		.	.	.	yes	Yes	negative (ratio< 3)		.		.
PA-P-3-2	54.1447	Male	None	open field	not known	No	none	no		.	.	.	yes	Yes	negative (ratio< 3)		.		.
PA-P-3-3	11.2746	Female	Basic	open field	no	No	none	no		.	.	.	yes	Yes	negative (ratio< 3)		.		.
PA-P-4-1	30.2483	Female	Intermediate	latrine	no	Yes	latrine	no		.	.	.	yes	Yes	negative (ratio< 3)		.		.
PA-P-4-2	39.2752	Male	Intermediate	latrine	no	No	latrine	no		.	.	.	yes	No	.		.		.
PA-P-4-3	14.352	Male	Intermediate	latrine	not known	No	latrine	no		.	.	.	yes	No	.		.		.
PA-P-4-4	12.8572	Male	Intermediate	latrine	no	No	latrine	no		.	.	.	yes	Yes	negative (ratio< 3)		.		.
PA-P-4-5	10.8394	Male	Basic	latrine	no	No	latrine	no		.	.	.	yes	Yes	negative (ratio< 3)		.		.
PA-P-5-1	35.2148	Male	High-school graduation	latrine	no	Yes	latrine	no		.	.	.	yes	Yes	negative (ratio< 3)		.		.
PA-P-5-2	35.2997	Female	High-school graduation	latrine	no	Yes	latrine	no		.	.	.	yes	Yes	negative (ratio< 3)		.		.
PA-P-5-3	10.8558	Female	Basic	latrine	no	Yes	latrine	no		.	.	.	yes	Yes	negative (ratio< 3)		.		.
PA-P-6-1	61.9971	Female	Basic	latrine	no	Yes	latrine	no		.	.	.	yes	Yes	negative (ratio< 3)		.		.
PA-P-6-2	13.7224	Female	Intermediate	latrine	no	Yes	latrine	no		.	.	.	yes	Yes	negative (ratio< 3)		.		.
PA-P-7-1	74.6655	Male	Basic	latrine	no	Yes	latrine	yes	2	no	no	no	yes	Yes	positive (ratio>3)	3.951	negative		.
PA-P-7-2	83.6814	Female	Basic	latrine	no	Yes	latrine	yes	2	no	no	no	yes	Yes	negative (ratio< 3)		.		.
PA-P-7-3	42.5305	Male	Intermediate	latrine	no	Yes	latrine	yes	2	no	no	no	yes	No	.		.		.
PA-P-8-1	38.9988	Female	High-school graduation	latrine	no	Yes	latrine	yes	1	yes	no	yes	yes	Yes	negative (ratio< 3)		.		.
PA-P-8-2	18.7766	Female	Intermediate	latrine	no	Yes	latrine	yes	1	yes	no	yes	yes	Yes	negative (ratio< 3)		.		.
PA-P-8-3	13.0324	Female	Intermediate	latrine	no	Yes	latrine	yes	1	yes	no	yes	yes	Yes	negative (ratio< 3)		.		.
IV-F-1-1	57.8246	Female	Basic	WC	no	No	WC	no		.	.	.	yes	Yes	positive (ratio>3)	28.055	not performed		.
IV-F-1-2	60.2804	Male	Not known	WC	no	No	WC	no		.	.	.	yes	Yes	negative (ratio< 3)		.		.
IV-F-2-1	48.2391	Female	Basic	latrine	no	No	latrine	no		.	.	.	yes	Yes	negative (ratio< 3)		.		.
IV-F-2-2	52.6335	Male	Basic	latrine	not known	No	latrine	no		.	.	.	yes	No	.		.		.
IV-F-2-3	23.4336	Male	High-school graduation	latrine	no	Yes	latrine	no		.	.	.	yes	No	.		.		.
IV-F-2-4	11.0556	Female	Basic	latrine	no	Yes	latrine	no		.	.	.	yes	Yes	negative (ratio< 3)		.		.
IV-F-3-1	28.7316	Female	Intermediate	latrine	no	Yes	latrine	no		.	.	.	no	Yes	negative (ratio< 3)		.		.
IV-F-3-2	13.9058	Female	Intermediate	latrine	no	Yes	latrine	no		.	.	.	no	No	.		.		.
IV-F-4-1	40.2718	Female	High-school graduation	latrine	no	Yes	latrine	no		.	.	.	yes	Yes	negative (ratio< 3)		.		.
IV-F-4-2	17.0625	Female	Intermediate	latrine	no	Yes	latrine	no		.	.	.	yes	Yes	negative (ratio< 3)		.		.
IV-F-5-1	33.9829	Female	Intermediate	latrine	no	Yes	latrine	yes	2	no	no	yes	yes	Yes	negative (ratio< 3)		.		.
IV-G-1-1	20.5617	Female	High-school graduation	WC	no	Yes	WC	no		.	.	.	yes	Yes	negative (ratio< 3)		.		.
IV-G-1-2	16.0687	Male	Intermediate	WC	no	Yes	WC	no		.	.	.	yes	No	.		.		.
IV-G-3-1	31.9158	Female	Intermediate	latrine	n.a.	n.a.	latrine	no		.	.	.	yes	Yes	negative (ratio< 3)		.		.
IV-G-3-2	13.0515	Male	Intermediate	latrine	no	Yes	latrine	no		.	.	.	yes	Yes	negative (ratio< 3)		.		.
IV-G-5-1	49.819	Female	Basic	WC	no	Yes	WC	no		.	.	.	no	Yes	negative (ratio< 3)		.		.
IV-G-6-1	35.6558	Female	High-school graduation	latrine	not known	Yes	latrine	no		.	.	.	yes	Yes	negative (ratio< 3)		.		.
IV-G-6-2	11.5266	Female	Basic	latrine	no	Yes	latrine	no		.	.	.	yes	Yes	negative (ratio< 3)		.		.
IV-G-7-1	57.3262	Female	Basic	latrine	no	Yes	latrine	yes	2	yes	no	yes	yes	Yes	negative (ratio< 3)		.		.
IV-G-7-2	17.2761	Male	Intermediate	latrine	no	Yes	latrine	yes	2	yes	no	yes	yes	No	.		.		.
IV-G-8-1	68.5187	Female	None	latrine	not known	Yes	latrine	yes	4	yes	yes	not known	yes	Yes	negative (ratio< 3)		.		.
IV-G-8-2	28.2934	Female	High-school graduation	latrine	not known	Yes	latrine	yes	4	yes	yes	not known	yes	Yes	negative (ratio< 3)		.		.
IV-G-9-1	47.4013	Male	Basic	latrine	not known	Yes	latrine	yes	3	yes	not known	yes	yes	Yes	negative (ratio< 3)		.		.
IV-G-9-2	49.452	Female	High-school graduation	latrine	not known	Yes	latrine	yes	3	yes	not known	yes	yes	Yes	negative (ratio< 3)		.		.
IV-G-9-3	17.4102	Female	Intermediate	latrine	not known	Yes	latrine	yes	3	yes	not known	yes	yes	Yes	negative (ratio< 3)		.		.
IV-G-9-4	14.9791	Female	Intermediate	latrine	not known	Yes	latrine	yes	3	yes	not known	yes	yes	Yes	negative (ratio< 3)		.		.
IV-G-9-5	11.0064	Male	Intermediate	latrine	not known	Yes	latrine	yes	3	yes	not known	yes	yes	Yes	negative (ratio< 3)		.		.
IV-G-9-6	17.413	Female	Intermediate	latrine	not known	Yes	latrine	yes	3	yes	not known	yes	yes	Yes	negative (ratio< 3)		.		.
IV-H-3-1	39.0753	Male	Intermediate	latrine	no	Yes	latrine	yes	9	no	no	yes	yes	Yes	negative (ratio< 3)		.		.
IV-H-3-2	42.892	Female	College graduation	latrine	no	Yes	latrine	yes	9	no	no	yes	yes	No	.		.		.
IV-H-3-3	15.2747	Male	Intermediate	latrine	no	Yes	latrine	yes	9	no	no	yes	yes	Yes	negative (ratio< 3)		.		.
IV-H-3-4	13.5884	Male	Basic	latrine	no	No	latrine	yes	9	no	no	yes	yes	Yes	positive (ratio>3)	8.37	negative		.
IV-H-4-1	83.4213	Female	None	open field	no	Yes	none	no		.	.	.	yes	Yes	negative (ratio< 3)		.		.
IV-H-4-2	74.9118	Male	Basic	open field	no	Yes	none	no		.	.	.	yes	Yes	negative (ratio< 3)		.		.
IV-H-5-1	79.6649	Female	Basic	open field	no	Yes	none	no		.	.	.	yes	Yes	negative (ratio< 3)		.		.
IV-H-6-1	36.2607	Female	High-school graduation	latrine	no	Yes	latrine	no		.	.	.	yes	Yes	negative (ratio< 3)		.		.
IV-H-6-2	17.4733	Male	Intermediate	latrine	no	Yes	latrine	no		.	.	.	yes	Yes	negative (ratio< 3)		.		.
IV-H-6-3	14.3137	Male	Intermediate	latrine	no	Yes	latrine	no		.	.	.	yes	Yes	negative (ratio< 3)		.		.
IV-H-6-4	12.9832	Male	Basic	latrine	no	Yes	latrine	no		.	.	.	yes	Yes	negative (ratio< 3)		.		.
IV-I-1-1	36.6442	Female	High-school graduation	latrine	no	No	latrine	no		.	.	.	no	Yes	negative (ratio< 3)		.		.
IV-I-1-2	15.7567	Male	Intermediate	latrine	no	Yes	latrine	no		.	.	.	no	Yes	negative (ratio< 3)		.		.
IV-I-1-3	14.5356	Female	Intermediate	latrine	no	No	latrine	no		.	.	.	no	Yes	negative (ratio< 3)		.		.
IV-I-2-1	70.6844	Female	None	latrine	no	Yes	latrine	no		.	.	.	no	Yes	negative (ratio< 3)		.		.
IV-I-4-1	31.7433	Female	High-school graduation	latrine	yes	No	latrine	yes	1	yes	no	no	yes	Yes	negative (ratio< 3)		.		.
IV-I-4-2	81.4061	Female	None	latrine	no	No	latrine	yes	1	yes	no	no	yes	Yes	negative (ratio< 3)		.		.
IV-I-4-3	79.9989	Male	Basic	latrine	no	No	latrine	yes	1	yes	no	no	yes	Yes	negative (ratio< 3)		.		.
IV-I-4-4	18.6999	Female	High-school graduation	latrine	no	No	latrine	yes	1	yes	no	no	yes	No	.		.		.
IV-I-4-5	37.3066	Male	High-school graduation	latrine	no	No	latrine	yes	1	yes	no	no	yes	Yes	negative (ratio< 3)		.		.
IV-I-5-1	58.9361	Male	Basic	open field	no	No	latrine	yes	7	yes	yes	no	yes	Yes	negative (ratio< 3)		.		.
IV-I-5-2	57.0223	Female	Basic	open field	no	Yes	latrine	yes	7	yes	yes	no	yes	Yes	negative (ratio< 3)		.		.
IV-I-5-3	24.3207	Female	High-school graduation	open field	no	No	latrine	yes	7	yes	yes	no	yes	Yes	negative (ratio< 3)		.		.
IV-I-5-4	25.5392	Female	High-school graduation	open field	no	No	latrine	yes	7	yes	yes	no	yes	Yes	negative (ratio< 3)		.		.
CH-A-2-1	54.8156	Male	Basic	latrine	no	Yes	latrine	no		.	.	.	yes	Yes	negative (ratio< 3)		.		.
CH-A-2-2	30.2319	Male	Intermediate	latrine	no	Yes	latrine	no		.	.	.	yes	Yes	negative (ratio< 3)		.		.
CH-A-2-3	21.1119	Female	Intermediate	latrine	no	No	latrine	no		.	.	.	yes	Yes	negative (ratio< 3)		.		.
CH-A-3-1	48.0721	Female	Intermediate	latrine	no	Yes	latrine	no		.	.	.	yes	Yes	negative (ratio< 3)		.		.
CH-A-3-2	28.8631	Female	Basic	latrine	no	Yes	latrine	no		.	.	.	yes	Yes	negative (ratio< 3)		.		.
CH-A-4-1	68.6968	Male	Basic	latrine	no	Yes	latrine	yes	2	yes	no	yes	yes	Yes	negative (ratio< 3)		.		.
CH-A-4-2	69.8002	Female	Basic	latrine	no	Yes	latrine	yes	2	yes	no	yes	yes	Yes	negative (ratio< 3)		.		.
CH-A-5-1	60.954	Female	Basic	latrine	no	Yes	latrine	no		.	.	.	yes	Yes	negative (ratio< 3)		.		.
CH-A-5-2	58.7993	Male	Intermediate	latrine	no	No	latrine	no		.	.	.	yes	Yes	negative (ratio< 3)		.		.
CH-A-6-1	37.8954	Female	Intermediate	latrine	no	Yes	latrine	no		.	.	.	yes	Yes	negative (ratio< 3)		.		.
CH-A-6-2	21.6816	Male	Intermediate	latrine	no	Yes	latrine	no		.	.	.	yes	Yes	negative (ratio< 3)		.		.
CH-A-6-3	12.7642	Male	Intermediate	latrine	no	No	latrine	no		.	.	.	yes	Yes	negative (ratio< 3)		.		.
CH-A-6-4	11.0803	Female	Basic	latrine	no	No	latrine	no		.	.	.	yes	Yes	negative (ratio< 3)		.		.
CH-A-7-1	31.6421	Female	High-school graduation	latrine	no	Yes	latrine	no		.	.	.	yes	Yes	negative (ratio< 3)		.		.
CH-A-7-2	34.065	Male	Intermediate	latrine	no	Yes	latrine	no		.	.	.	yes	Yes	negative (ratio< 3)		.		.
CH-A-7-3	13.0215	Female	Intermediate	latrine	no	Yes	latrine	no		.	.	.	yes	Yes	negative (ratio< 3)		.		.
CH-A-7-4	11.0584	Female	Basic	latrine	no	Yes	latrine	no		.	.	.	yes	Yes	negative (ratio< 3)		.		.
CH-A-8-1	23.2722	Female	High-school graduation	latrine	no	Yes	latrine	no		.	.	.	yes	Yes	negative (ratio< 3)		.		.
CH-A-9-1	38.0733	Female	Basic	latrine	no	Yes	latrine	yes	6	yes	no	yes	yes	Yes	negative (ratio< 3)		.		.
CH-A-9-2	19.6775	Female	High-school graduation	latrine	no	No	latrine	yes	6	yes	no	yes	yes	Yes	negative (ratio< 3)		.		.
CH-A-9-3	14.5165	Male	Intermediate	latrine	no	No	latrine	yes	6	yes	no	yes	yes	Yes	negative (ratio< 3)		.		.
CH-A-9-4	51.7466	Male	Basic	latrine	no	Yes	latrine	yes	6	yes	no	yes	yes	Yes	negative (ratio< 3)		.		.
CH-A-9-5	12.5781	Male	Basic	latrine	no	No	latrine	yes	6	yes	no	yes	yes	Yes	negative (ratio< 3)		.		.
CH-A-9-6	61.6193	Male	Basic	latrine	no	Yes	latrine	yes	6	yes	no	yes	yes	Yes	negative (ratio< 3)		.		.
CH-A-9-7	16.2248	Female	Intermediate	latrine	no	No	latrine	yes	6	yes	no	yes	yes	Yes	negative (ratio< 3)		.		.
CH-A-9-8	23.9595	Male	Basic	latrine	no	Yes	latrine	yes	6	yes	no	yes	yes	Yes	negative (ratio< 3)		.		.
PA-Q-1-1	59.0046	Female	Basic	WC	no	Yes	WC	yes	8	yes	no	yes	no	Yes	positive (ratio>3)	15.908	negative		.
PA-Q-1-2	31.0342	Male	High-school graduation	WC	no	Yes	WC	yes	8	yes	no	yes	no	Yes	negative (ratio< 3)		.		.
PA-Q-1-3	60.754	Male	High-school graduation	WC	no	Yes	WC	yes	8	yes	no	yes	no	Yes	negative (ratio< 3)		.		.
PA-Q-1-4	15.6827	Male	Intermediate	WC	no	No	WC	yes	8	yes	no	yes	no	Yes	negative (ratio< 3)		.		.
PA-Q-1-5	12.9832	Male	Intermediate	WC	no	No	WC	yes	8	yes	no	yes	no	Yes	negative (ratio< 3)		.		.
PA-Q-2-1	40.0172	Female	Intermediate	latrine	no	Yes	latrine	yes	2	yes	no	yes	yes	Yes	negative (ratio< 3)		.		.
PA-Q-2-2	13.8182	Female	Basic	latrine	no	Yes	latrine	yes	2	yes	no	yes	yes	Yes	negative (ratio< 3)		.		.
PA-Q-2-3	17.0981	Female	Intermediate	latrine	no	Yes	latrine	yes	2	yes	no	yes	yes	No	.		.		.
PA-Q-3-1	63.7986	Female	None	open field	no	Yes	none	yes	3	no	no	yes	yes	Yes	negative (ratio< 3)		.		.
PA-Q-3-2	27.7514	Male	High-school graduation	open field	no	Yes	none	yes	3	no	no	yes	yes	Yes	positive (ratio>3)	3.096	negative		.
PA-Q-3-3	23.1982	Male	High-school graduation	open field	no	Yes	none	yes	3	no	no	yes	yes	Yes	negative (ratio< 3)		.		.
PA-Q-4-1	45.0494	Male	High-school graduation	latrine	no	Yes	latrine	no		.	.	.	yes	Yes	negative (ratio< 3)		.		.
PA-Q-4-2	39.4887	Female	High-school graduation	latrine	no	Yes	latrine	no		.	.	.	yes	Yes	negative (ratio< 3)		.		.
PA-Q-4-3	21.0052	Female	High-school graduation	latrine	no	Yes	latrine	no		.	.	.	yes	Yes	negative (ratio< 3)		.		.
PA-Q-4-4	16.3427	Female	Intermediate	latrine	no	Yes	latrine	no		.	.	.	yes	Yes	positive (ratio>3)	43.784	negative		.
PA-Q-5-1	68.9568	Female	Basic	latrine	no	Yes	latrine	yes	7	yes	no	yes	yes	Yes	negative (ratio< 3)		.		.
PA-Q-5-2	46.2103	Male	High-school graduation	latrine	no	Yes	latrine	yes	7	yes	no	yes	yes	Yes	negative (ratio< 3)		.		.
PA-Q-6-1	35.1738	Female	Professional course	latrine	no	Yes	latrine	yes	5	yes	no	yes	yes	Yes	negative (ratio< 3)		.		.
PA-Q-6-2	12.6765	Female	Basic	latrine	no	Yes	latrine	yes	5	yes	no	yes	yes	Yes	negative (ratio< 3)		.		.
PA-Q-7-1	22.93	Female	High-school graduation	latrine	no	Yes	latrine	no		.	.	.	yes	Yes	positive (ratio>3)	4.396	negative		.
PA-R-1-1	45.3834	Female	Intermediate	latrine	no	Yes	latrine	no		.	.	.	yes	Yes	negative (ratio< 3)		.		.
PA-R-1-2	20.5261	Female	High-school graduation	latrine	yes	Yes	latrine	no		.	.	.	yes	Yes	negative (ratio< 3)		.		.
PA-R-2-3	40.3758	Female	Intermediate	latrine	yes	Yes	latrine	yes	1	yes	no	yes	yes	Yes	negative (ratio< 3)		.		.
PA-R-2-4	20.1454	Female	Not known	latrine	no	Yes	latrine	yes	1	yes	no	yes	yes	Yes	negative (ratio< 3)		.		.
PA-R-2-6	17.2952	Male	Intermediate	latrine	no	Yes	latrine	yes	1	yes	no	yes	yes	Yes	negative (ratio< 3)		.		.
PA-R-2-7	14.2425	Female	Basic	latrine	no	Yes	latrine	yes	1	yes	no	yes	yes	Yes	negative (ratio< 3)		.		.
PA-R-2-8	11.8661	Female	Basic	latrine	no	Yes	latrine	yes	1	yes	no	yes	yes	Yes	negative (ratio< 3)		.		.
PA-R-2-9	46.6512	Male	Intermediate	latrine	no	Yes	latrine	yes	1	yes	no	yes	yes	Yes	negative (ratio< 3)		.		.
IV-A-1-1	62.0903	Female	Basic	latrine	not known	No	latrine	yes	4	yes	no	yes	yes	Yes	negative (ratio< 3)		.		.
IV-A-1-2	11.4774	Female	Basic	latrine	no	Yes	latrine	yes	4	yes	no	yes	yes	Yes	negative (ratio< 3)		.		.
IV-A-1-3	30.4565	Female	Intermediate	latrine	not known	No	latrine	yes	4	yes	no	yes	yes	Yes	negative (ratio< 3)		.		.
IV-A-1-4	13.7088	Male	Basic	latrine	no	Yes	latrine	yes	4	yes	no	yes	yes	Yes	negative (ratio< 3)		.		.
IV-A-1-5	22.2208	Male	High-school graduation	latrine	no	Yes	latrine	yes	4	yes	no	yes	yes	Yes	negative (ratio< 3)		.		.
IV-A-1-6	24.8329	Female	High-school graduation	latrine	no	Yes	latrine	yes	4	yes	no	yes	yes	Yes	negative (ratio< 3)		.		.
IV-A-2-1	44.1926	Male	Intermediate	latrine	no	Yes	latrine	no		.	.	.	yes	Yes	negative (ratio< 3)		.		.
IV-A-2-2	26.7028	Female	High-school graduation	latrine	no	Yes	latrine	no		.	.	.	yes	Yes	positive (ratio>3)	51.5	not performed		.
IV-A-2-3	10.437	Female	Basic	latrine	not known	Yes	latrine	no		.	.	.	yes	Yes	negative (ratio< 3)		.		.
IV-A-3-1	70.1534	Female	None	latrine	not known	No	latrine	no		.	.	.	yes	Yes	negative (ratio< 3)		.		.
IV-A-3-2	24.5482	Male	Intermediate	latrine	not known	Yes	latrine	no		.	.	.	yes	Yes	negative (ratio< 3)		.		.
IV-A-4-1	76.0455	Female	None	latrine	not known	No	latrine	no		.	.	.	yes	Yes	negative (ratio< 3)		.		.
IV-A-5-1	52.7076	Female	Basic	latrine	no	Yes	latrine	yes	3	yes	no	yes	yes	Yes	negative (ratio< 3)		.		.
IV-A-5-2	85.7348	Female	None	latrine	no	No	latrine	yes	3	yes	no	yes	yes	Yes	positive (ratio>3)	48.366	negative		.
IV-A-5-3	16.6959	Female	Basic	latrine	no	Yes	latrine	yes	3	yes	no	yes	yes	Yes	negative (ratio< 3)		.		.
IV-A-5-4	17.0243	Male	Intermediate	latrine	no	Yes	latrine	yes	3	yes	no	yes	yes	No	.		.		.
IV-A-5-5	59.2072	Male	Intermediate	latrine	no	Yes	latrine	yes	3	yes	no	yes	yes	Yes	negative (ratio< 3)		.		.
IV-A-8-1	39.0097	Female	Intermediate	latrine	no	Yes	latrine	yes	7	yes	no	yes	yes	Yes	negative (ratio< 3)		.		.
IV-A-8-2	13.6485	Male	Intermediate	latrine	no	Yes	latrine	yes	7	yes	no	yes	yes	Yes	positive (ratio>3)	45.207	negative		.
IV-A-8-3	16.2604	Male	Intermediate	latrine	no	Yes	latrine	yes	7	yes	no	yes	yes	Yes	negative (ratio< 3)		.		.
IV-A-8-4	10.9052	Female	Basic	latrine	no	Yes	latrine	yes	7	yes	no	yes	yes	Yes	negative (ratio< 3)		.		.
IV-A-8-5	43.7272	Male	Basic	latrine	no	Yes	latrine	yes	7	yes	no	yes	yes	Yes	negative (ratio< 3)		.		.
IV-B-1-1	22.5057	Female	High-school graduation	open field	no	Yes	latrine	no		.	.	.	yes	Yes	negative (ratio< 3)		.		.
IV-B-1-2	77.0995	Female	None	latrine	no	Yes	latrine	no		.	.	.	yes	Yes	negative (ratio< 3)		.		.
IV-B-1-3	17.5282	Male	Intermediate	latrine	no	Yes	latrine	no		.	.	.	yes	No	.		.		.
IV-B-2-1	49.2823	Female	Intermediate	latrine	no	Yes	latrine	no		.	.	.	yes	Yes	negative (ratio< 3)		.		.
IV-B-2-2	17.936	Female	Intermediate	latrine	yes	Yes	latrine	no		.	.	.	yes	Yes	positive (ratio>3)	3.029	negative		.
IV-B-2-3	20.2742	Male	High-school graduation	latrine	no	Yes	latrine	no		.	.	.	yes	Yes	negative (ratio< 3)		.		.
IV-B-2-4	22.2701	Male	High-school graduation	latrine	no	Yes	latrine	no		.	.	.	yes	Yes	negative (ratio< 3)		.		.
IV-B-3-1	49.6876	Female	College graduation	latrine	not known	Yes	latrine	no		.	.	.	yes	Yes	negative (ratio< 3)		.		.
IV-B-3-2	29.0355	Female	Professional course	latrine	no	No	latrine	no		.	.	.	yes	Yes	negative (ratio< 3)		.		.
IV-B-4-1	55.4262	Female	High-school graduation	latrine	no	No	latrine	yes	8	no	no	yes	yes	No	.		.		.
IV-B-4-2	16.6904	Female	Intermediate	latrine	no	No	latrine	yes	8	no	no	yes	yes	No	.		.		.
IV-B-4-3	32.154	Male	None	latrine	no	No	latrine	yes	8	no	no	yes	yes	No	.		.		.
IV-B-4-4	27.7871	Male	High-school graduation	latrine	no	Yes	latrine	yes	8	no	no	yes	yes	Yes	negative (ratio< 3)		.		.
IV-B-4-5	64.6913	Male	Basic	latrine	not known	No	latrine	yes	8	no	no	yes	yes	No	.		.		.
IV-B-4-6	20.2523	Female	High-school graduation	latrine	no	No	latrine	yes	8	no	no	yes	yes	No	.		.		.
IV-B-5-1	60.5789	Female	Basic	latrine	yes	Yes	latrine	yes	1	no	no	yes	yes	Yes	negative (ratio< 3)		.		.
IV-B-6-1	43.0344	Female	Basic	latrine	no	Yes	latrine	no		.	.	.	yes	Yes	negative (ratio< 3)		.		.
IV-B-6-2	51.7	Male	Basic	latrine	no	No	latrine	no		.	.	.	yes	Yes	negative (ratio< 3)		.		.
IV-B-6-3	18.8287	Male	High-school graduation	latrine	no	Yes	latrine	no		.	.	.	yes	Yes	negative (ratio< 3)		.		.
IV-B-6-4	22.1743	Male	Intermediate	latrine	no	Yes	latrine	no		.	.	.	yes	Yes	negative (ratio< 3)		.		.
IV-B-6-5	16.1372	Female	Intermediate	latrine	no	Yes	latrine	no		.	.	.	yes	Yes	negative (ratio< 3)		.		.
IV-B-6-6		Female	Not known	n.a.	no	Yes	latrine	no		.	.	.	yes	Yes	negative (ratio< 3)		.		.
IV-B-7-1	44.0255	Female	Intermediate	latrine	no	Yes	latrine	yes	1	yes	no	yes	yes	Yes	negative (ratio< 3)		.		.
IV-B-7-2	16.9642	Male	Intermediate	latrine	no	Yes	latrine	yes	1	yes	no	yes	yes	Yes	negative (ratio< 3)		.		.
IV-B-7-3	14.7272	Male	Intermediate	latrine	no	Yes	latrine	yes	1	yes	no	yes	yes	Yes	positive (ratio>3)	40.547	negative		.
IV-B-7-4	12.3835	Male	Intermediate	latrine	no	Yes	latrine	yes	1	yes	no	yes	yes	Yes	negative (ratio< 3)		.		.
IV-B-7-5	18.3412	Male	Intermediate	latrine	no	Yes	latrine	yes	1	yes	no	yes	yes	Yes	negative (ratio< 3)		.		.
CH-A-10-1	78.5945	Male	None	latrine	no	Yes	latrine	yes	1	yes	no	yes	yes	Yes	negative (ratio< 3)		.		.
CH-A-10-2	63.7193	Female	None	latrine	no	Yes	latrine	yes	1	yes	no	yes	yes	Yes	positive (ratio>3)	3.84	negative		.
CH-A-10-3	19.2092	Female	Intermediate	latrine	no	Yes	latrine	yes	1	yes	no	yes	yes	Yes	negative (ratio< 3)		.		.
CH-A-10-4	17.9498	Female	Basic	latrine	no	No	latrine	yes	1	yes	no	yes	yes	Yes	negative (ratio< 3)		.		.
CH-A-10-5	10.7053	Male	Basic	latrine	no	No	latrine	yes	1	yes	no	yes	yes	Yes	negative (ratio< 3)		.		.
CH-A-10-6	44.094	Female	Basic	latrine	no	Yes	latrine	yes	1	yes	no	yes	yes	Yes	negative (ratio< 3)		.		.
CH-A-10-7	28.9042	Male	Intermediate	latrine	no	No	latrine	yes	1	yes	no	yes	yes	No	.		.		.
CH-A-12-1	26.4976	Female	High-school graduation	latrine	no	No	latrine	yes	5	yes	no	yes	yes	Yes	negative (ratio< 3)		.		.
CH-A-12-2	23.4147	Male	High-school graduation	latrine	no	No	latrine	yes	5	yes	no	yes	yes	Yes	negative (ratio< 3)		.		.
CH-A-12-3	25.1395	Female	High-school graduation	latrine	no	No	latrine	yes	5	yes	no	yes	yes	Yes	negative (ratio< 3)		.		.
CH-A-12-4	46.8675	Male	Intermediate	latrine	no	No	latrine	yes	5	yes	no	yes	yes	Yes	positive (ratio>3)	44.847	negative		.
CH-A-12-5	42.3965	Female	Intermediate	latrine	no	No	latrine	yes	5	yes	no	yes	yes	Yes	negative (ratio< 3)		.		.
CH-A-14-1	60.3818	Female	None	latrine	no	No	latrine	yes	5	yes	no	yes	yes	Yes	negative (ratio< 3)		.		.
CH-A-14-2	64.2915	Male	Basic	latrine	no	No	latrine	yes	5	yes	no	yes	yes	Yes	negative (ratio< 3)		.		.
CH-A-14-3	17.7554	Male	Intermediate	latrine	no	No	latrine	yes	5	yes	no	yes	yes	Yes	negative (ratio< 3)		.		.
CH-A-14-4	14.0975	Female	Basic	latrine	no	Yes	latrine	yes	5	yes	no	yes	yes	Yes	negative (ratio< 3)		.		.
CH-A-14-5	29.7913	Female	High-school graduation	latrine	no	No	latrine	yes	5	yes	no	yes	yes	Yes	negative (ratio< 3)		.		.
CH-A-14-6	13.0982	Female	Basic	latrine	no	No	latrine	yes	5	yes	no	yes	yes	Yes	negative (ratio< 3)		.		.
CH-A-14-7	51.2153	Female	None	latrine	no	No	latrine	yes	5	yes	no	yes	yes	Yes	negative (ratio< 3)		.		.
CH-A-14-8	23.0504	Female	Basic	latrine	no	Yes	latrine	yes	5	yes	no	yes	yes	Yes	negative (ratio< 3)		.		.
CH-A-14-9	25.1559	Male	Intermediate	latrine	no	Yes	latrine	yes	5	yes	no	yes	yes	No	.		.		.
CH-A-15-1	35.256	Male	High-school graduation	latrine	no	Yes	latrine	yes	1	yes	no	yes	no	Yes	negative (ratio< 3)		.		.
CH-A-15-2	28.3948	Female	Intermediate	open field	no	Yes	latrine	yes	1	yes	no	yes	no	Yes	negative (ratio< 3)		.		.
CH-A-15-3	11.5979	Female	Basic	latrine	yes	Yes	latrine	yes	1	yes	no	yes	no	Yes	negative (ratio< 3)		.		.
IP-A-1-1	44.1377	Female	Intermediate	latrine	no	Yes	latrine	no		.	.	.	yes	Yes	negative (ratio< 3)		.		.
IP-A-1-2	48.1379	Male	High-school graduation	latrine	no	Yes	latrine	no		.	.	.	yes	No	.		.		.
IP-A-1-3	15.9976	Female	Intermediate	latrine	no	Yes	latrine	no		.	.	.	yes	Yes	negative (ratio< 3)		.		.
IP-A-1-4	12.8381	Male	Intermediate	latrine	no	Yes	latrine	no		.	.	.	yes	Yes	negative (ratio< 3)		.		.
IP-A-2-1	58.0272	Female	Basic	open field	no	Yes	none	no		.	.	.	no	Yes	negative (ratio< 3)		.		.
IP-A-2-2	14.1413	Male	Intermediate	open field	no	Yes	none	no		.	.	.	no	Yes	negative (ratio< 3)		.		.
IP-A-2-3	10.3411	Female	Intermediate	open field	no	Yes	none	no		.	.	.	no	Yes	negative (ratio< 3)		.		.
IP-A-3-1	24.8028	Female	Intermediate	latrine	no	Yes	latrine	no		.	.	.	yes	Yes	negative (ratio< 3)		.		.
IP-A-3-2	27.3161	Male	High-school graduation	latrine	no	Yes	latrine	no		.	.	.	yes	Yes	negative (ratio< 3)		.		.
IP-A-4-1	40.7402	Female	High-school graduation	latrine	no	Yes	latrine	yes	2	yes	no	no	yes	Yes	negative (ratio< 3)		.		.
IP-A-4-2	51.7329	Male	High-school graduation	latrine	no	Yes	latrine	yes	2	yes	no	no	yes	Yes	negative (ratio< 3)		.		.
IP-A-4-3	14.6342	Female	Intermediate	latrine	no	Yes	latrine	yes	2	yes	no	no	yes	Yes	negative (ratio< 3)		.		.
IP-A-4-4	14.3795	Female	Intermediate	latrine	no	No	latrine	yes	2	yes	no	no	yes	Yes	negative (ratio< 3)		.		.
IP-A-4-5	18.1359	Female	Intermediate	latrine	no	Yes	latrine	yes	2	yes	no	no	yes	Yes	negative (ratio< 3)		.		.
IP-A-5-1	50.3665	Male	Professional course	latrine	no	Yes	latrine	yes	5	yes	no	no	yes	Yes	negative (ratio< 3)		.		.
IP-A-5-2	44.9099	Female	Intermediate	latrine	no	Yes	latrine	yes	5	yes	no	no	yes	Yes	negative (ratio< 3)		.		.
IP-A-5-3	17.1557	Female	Intermediate	latrine	no	Yes	latrine	yes	5	yes	no	no	yes	Yes	negative (ratio< 3)		.		.
IP-A-7-1	67.2321	Male	Basic	latrine	no	Yes	latrine	no		.	.	.	yes	Yes	negative (ratio< 3)		.		.
IP-A-8-1	73.135	Female	Basic	latrine	no	Yes	latrine	yes		yes	no	no	yes	Yes	positive (ratio>3)	27.848	negative		.
IP-A-9-1	44.0474	Female	Intermediate	latrine	no	Yes	latrine	no		.	.	.	no	Yes	negative (ratio< 3)		.		.
IP-A-9-2	12.8573	Female	Basic	latrine	no	No	latrine	no		.	.	.	no	Yes	negative (ratio< 3)		.		.
IP-A-9-3	16.2385	Male	Intermediate	latrine	no	Yes	latrine	no		.	.	.	no	Yes	negative (ratio< 3)		.		.
IP-A-10-1	56.4529	Female	Basic	latrine	no	Yes	latrine	no		.	.	.	no	Yes	negative (ratio< 3)		.		.
IP-A-11-1	33.9639	Male	High-school graduation	latrine	no	Yes	latrine	no		.	.	.	no	Yes	negative (ratio< 3)		.		.
IP-A-11-2	34.9194	Female	High-school graduation	latrine	no	Yes	latrine	no		.	.	.	no	Yes	negative (ratio< 3)		.		.
IP-A-11-3	13.1009	Male	Intermediate	latrine	no	Yes	latrine	no		.	.	.	no	Yes	negative (ratio< 3)		.		.
IP-A-12-1	47.3439	Female	College graduation	latrine	no	Yes	latrine	no		.	.	.	yes	Yes	negative (ratio< 3)		.		.
IP-A-12-2	43.2562	Male	College graduation	latrine	no	Yes	latrine	no		.	.	.	yes	Yes	negative (ratio< 3)		.		.
IP-A-12-3	14.7875	Female	Intermediate	latrine	no	Yes	latrine	no		.	.	.	yes	Yes	negative (ratio< 3)		.		.
IP-A-13-1	48.2173	Female	College graduation	latrine	no	Yes	latrine	no		.	.	.	yes	Yes	negative (ratio< 3)		.		.
IP-A-13-2	51.5713	Male	College graduation	latrine	no	Yes	latrine	no		.	.	.	yes	Yes	negative (ratio< 3)		.		.
IP-A-13-3	77.5541	Female	None	latrine	no	Yes	latrine	no		.	.	.	yes	Yes	negative (ratio< 3)		.		.
IP-A-13-4	35.1356	Female	College graduation	latrine	no	Yes	latrine	no		.	.	.	yes	Yes	negative (ratio< 3)		.		.
IP-A-13-5	58.3859	Male	High-school graduation	latrine	no	Yes	latrine	no		.	.	.	yes	Yes	negative (ratio< 3)		.		.
IP-A-13-6	55.4536	Female	College graduation	latrine	no	Yes	latrine	no		.	.	.	yes	Yes	negative (ratio< 3)		.		.
IP-B-1-1	57.5208	Female	Basic	open field	no	Yes	none	no		.	.	.	yes	Yes	negative (ratio< 3)		.		.
IP-B-2-1	38.9551	Female	College graduation	open field	no	Yes	latrine	no		.	.	.	yes	Yes	negative (ratio< 3)		.		.
IP-B-2-2	17.9279	Female	High-school graduation	latrine	no	No	latrine	no		.	.	.	yes	Yes	negative (ratio< 3)		.		.
IP-B-2-3	15.3432	Male	High-school graduation	open field	no	Yes	latrine	no		.	.	.	yes	Yes	negative (ratio< 3)		.		.
IP-B-2-4	12.6054	Female	Basic	latrine	no	No	latrine	no		.	.	.	yes	Yes	negative (ratio< 3)		.		.
IP-B-2-5	11.0339	Male	Basic	latrine	no	No	latrine	no		.	.	.	yes	Yes	positive (ratio>3)	5.764	positive	3.93	negative
IP-B-3-1		Female	None	open field	not known	No	none	no		.	.	.	no	Yes	negative (ratio< 3)		.		.
IP-B-4-1	41.7642	Female	Basic	latrine	no	Yes	latrine	yes	4	no	no	yes	yes	Yes	negative (ratio< 3)		.		.
IP-B-4-2	18.648	Male	High-school graduation	latrine	no	No	latrine	yes	4	no	no	yes	yes	Yes	negative (ratio< 3)		.		.
IP-B-4-3	16.4604	Male	Intermediate	latrine	no	Yes	latrine	yes	4	no	no	yes	yes	Yes	negative (ratio< 3)		.		.
IP-B-4-4	14.7436	Male	Basic	latrine	no	Yes	latrine	yes	4	no	no	yes	yes	Yes	positive (ratio>3)	17.186	negative		.
IP-D-2-1	38.38	Female	Basic	latrine	no	Yes	latrine	no		.	.	.	yes	Yes	negative (ratio< 3)		.		.
IP-D-4-1	66.8433	Female	Basic	latrine	no	Yes	latrine	no		.	.	.	yes	Yes	positive (ratio>3)	8.264	not performed		.
IP-D-4-2	39.3875	Male	Intermediate	latrine	no	Yes	latrine	no		.	.	.	yes	Yes	negative (ratio< 3)		.		.
IP-D-5-1	45.4246	Male	Intermediate	latrine	no	Yes	latrine	yes	3	no	.	no	yes	Yes	negative (ratio< 3)		.		.
IP-D-5-2	18.1605	Male	High-school graduation	latrine	no	Yes	latrine	yes	3	no	.	no	yes	Yes	negative (ratio< 3)		.		.
IP-D-5-3	12.8628	Female	Intermediate	latrine	no	Yes	latrine	yes	3	no	.	no	yes	Yes	negative (ratio< 3)		.		.
IP-D-5-4	43.1275	Female	College graduation	latrine	no	Yes	latrine	yes	3	no	.	no	yes	Yes	negative (ratio< 3)		.		.
IP-D-6-1	51.3686	Female	Basic	latrine	no	Yes	latrine	yes	3	yes	no	yes	yes	Yes	negative (ratio< 3)		.		.
IP-D-6-2	51.1441	Male	Basic	latrine	no	Yes	latrine	yes	3	yes	no	yes	yes	Yes	negative (ratio< 3)		.		.
IP-D-7-1	29.3613	Female	High-school graduation	latrine	no	Yes	latrine	no		.	.	.	yes	Yes	negative (ratio< 3)		.		.
IP-F-1-1	73.9207	Female	Basic	latrine	n.a.	n.a.	latrine	no		.	.	.	yes	Yes	positive (ratio>3)	21.177	positive	10.986	positive
IP-F-2-1	50.3967	Male	College graduation	latrine	no	Yes	latrine	no		.	.	.	yes	Yes	negative (ratio< 3)		.		.
IP-F-2-2	46.4567	Female	High-school graduation	latrine	no	Yes	latrine	no		.	.	.	yes	No	.		.		.
IP-F-3-1	47.4973	Female	Intermediate	latrine	no	Yes	latrine	yes	6	yes	no	yes	yes	Yes	negative (ratio< 3)		.		.
IP-F-3-2	47.4123	Male	Intermediate	latrine	no	Yes	latrine	yes	6	yes	no	yes	yes	Yes	negative (ratio< 3)		.		.
IP-F-3-3	18.1797	Male	Intermediate	latrine	no	Yes	latrine	yes	6	yes	no	yes	yes	Yes	negative (ratio< 3)		.		.
IP-F-4-1	73.2226	Male	Basic	latrine	no	No	latrine	yes	10	yes	no	yes	yes	Yes	positive (ratio>3)	20.171	negative		.
IP-F-4-2	67.4839	Female	Basic	latrine	no	Yes	latrine	yes	10	yes	no	yes	yes	Yes	negative (ratio< 3)		.		.
IP-F-4-3	15.1817	Female	Intermediate	latrine	no	Yes	latrine	yes	10	yes	no	yes	yes	Yes	negative (ratio< 3)		.		.
IP-F-5-1	61.5536	Female	Basic	latrine	no	Yes	latrine	yes	5	yes	no	yes	yes	Yes	negative (ratio< 3)		.		.
IP-F-6-1	58.7883	Female	Basic	latrine	no	Yes	latrine	no		.	.	.	yes	Yes	negative (ratio< 3)		.		.
IP-F-6-2	74.2192	Male	Basic	latrine	no	Yes	latrine	no		.	.	.	yes	Yes	negative (ratio< 3)		.		.
IP-F-7-1	43.2097	Female	Intermediate	latrine	no	Yes	latrine	no		.	.	.	yes	Yes	negative (ratio< 3)		.		.
IP-F-8-1	27.883	Female	High-school graduation	latrine	no	Yes	latrine	no		.	.	.	yes	Yes	negative (ratio< 3)		.		.
IP-F-8-2		Male	Not known	latrine	no	Yes	latrine	no		.	.	.	yes	Yes	negative (ratio< 3)		.		.
IP-E-1-1	57.277	Female	Basic	latrine	no	Yes	latrine	yes	7	no	no	yes	yes	Yes	negative (ratio< 3)		.		.
IP-E-1-2	12.3398	Female	Basic	latrine	no	Yes	latrine	yes	7	no	no	yes	yes	Yes	negative (ratio< 3)		.		.
IP-E-3-1	62.939	Female	Basic	latrine	no	Yes	latrine	yes	2	yes	yes	yes	yes	Yes	negative (ratio< 3)		.		.
IP-E-3-2	14.4207	Female	Intermediate	latrine	no	Yes	latrine	yes	2	yes	yes	yes	yes	Yes	negative (ratio< 3)		.		.
IP-E-4-1	40.617	Female	Intermediate	latrine	no	Yes	latrine	no		.	.	.	yes	Yes	negative (ratio< 3)		.		.
IP-E-4-2	13.8101	Male	Intermediate	latrine	no	Yes	latrine	no		.	.	.	yes	Yes	negative (ratio< 3)		.		.
IP-E-4-3	12.1809	Female	Basic	latrine	no	Yes	latrine	no		.	.	.	yes	Yes	negative (ratio< 3)		.		.
IP-E-5-1	57.8465	Female	Basic	latrine	no	Yes	latrine	yes	10	yes	yes	yes	yes	Yes	negative (ratio< 3)		.		.
IP-E-5-2	60.3681	Male	Basic	latrine	no	Yes	latrine	yes	10	yes	yes	yes	yes	No	.		.		.
IP-E-5-3	29.8652	Female	High-school graduation	latrine	no	Yes	latrine	yes	10	yes	yes	yes	yes	No	.		.		.
IP-E-5-4	17.3337	Female	Intermediate	latrine	no	Yes	latrine	yes	10	yes	yes	yes	yes	Yes	negative (ratio< 3)		.		.
IP-E-5-5	14.0263	Male	Intermediate	latrine	no	Yes	latrine	yes	10	yes	yes	yes	yes	Yes	negative (ratio< 3)		.		.
IP-E-5-6	14.0263	Male	Intermediate	latrine	no	Yes	latrine	yes	10	yes	yes	yes	yes	Yes	negative (ratio< 3)		.		.
IP-E-5-7	16.1482	Female	Intermediate	latrine	no	Yes	latrine	yes	10	yes	yes	yes	yes	Yes	negative (ratio< 3)		.		.
IP-E-5-8	13.3692	Male	Intermediate	latrine	no	Yes	latrine	yes	10	yes	yes	yes	yes	Yes	negative (ratio< 3)		.		.
IP-J-1-1	54.6077	Female	Basic	open field	no	Yes	none	yes	5	yes	no	yes	yes	Yes	negative (ratio< 3)		.		.
IP-J-1-2	11.7594	Male	Basic	open field	no	Yes	none	yes	5	yes	no	yes	yes	Yes	negative (ratio< 3)		.		.
IP-J-1-3	18.4782	Female	Not known	latrine	no	Yes	none	yes	5	yes	no	yes	yes	Yes	negative (ratio< 3)		.		.
IP-J-1-4	18.8068	Female	Intermediate	latrine	no	Yes	none	yes	5	yes	no	yes	yes	Yes	negative (ratio< 3)		.		.
IP-J-1-5	16.2303	Male	Intermediate	latrine	no	Yes	none	yes	5	yes	no	yes	yes	Yes	negative (ratio< 3)		.		.
IP-J-3-1	32.1704	Female	Intermediate	open field	no	Yes	latrine	no		.	.	.	no	Yes	negative (ratio< 3)		.		.
IP-J-3-2	14.9354	Male	Intermediate	open field	no	Yes	latrine	no		.	.	.	no	Yes	negative (ratio< 3)		.		.
IP-J-4-1	27.0177	Female	Basic	latrine	no	Yes	latrine	no		.	.	.	yes	Yes	negative (ratio< 3)		.		.
IP-J-5-1	59.8424	Female	Basic	open field	no	No	none	yes	11	.	yes	yes	yes	Yes	negative (ratio< 3)		.		.
IP-J-5-2	52.5378	Female	Basic	open field	no	Yes	none	yes	11	.	yes	yes	yes	Yes	negative (ratio< 3)		.		.
IP-J-5-3	27.4202	Female	High-school graduation	open field	no	Yes	none	yes	11	.	yes	yes	yes	Yes	negative (ratio< 3)		.		.
IP-J-6-1	14.1632	Male	Basic	latrine	no	Yes	latrine	no		.	.	.	no	Yes	negative (ratio< 3)		.		.
IP-J-6-2	11.8416	Male	Basic	latrine	no	Yes	latrine	no		.	.	.	no	Yes	negative (ratio< 3)		.		.
IP-J-7-1	43.0399	Female	None	WC	no	No	latrine	yes	6	yes	no	yes	yes	Yes	negative (ratio< 3)		.		.
IP-J-7-2	12.537	Male	Intermediate	WC	no	No	latrine	yes	6	yes	no	yes	yes	Yes	negative (ratio< 3)		.		.
IP-J-7-3	18.5002	Female	High-school graduation	WC	no	No	latrine	yes	6	yes	no	yes	yes	No	.		.		.
IP-J-8-1	69.5045	Female	Basic	latrine	no	Yes	latrine	yes	4	yes	no	yes	yes	Yes	negative (ratio< 3)		.		.
IP-J-9-1	63.9904	Male	Basic	open field	no	Yes	none	no		.	.	.	no	Yes	negative (ratio< 3)		.		.
IP-J-10-1	64.7159	Female	Intermediate	latrine	no	No	latrine	no		.	.	.	yes	Yes	negative (ratio< 3)		.		.
IP-K-1-1	53.4768	Female	Basic	latrine	no	Yes	latrine	yes	7	yes	no	yes	yes	Yes	negative (ratio< 3)		.		.
IP-K-1-2	29.4434	Male	High-school graduation	latrine	no	Yes	latrine	yes	7	yes	no	yes	yes	Yes	negative (ratio< 3)		.		.
IP-K-1-3	22.2428	Female	High-school graduation	latrine	no	Yes	latrine	yes	7	yes	no	yes	yes	No	.		.		.
IP-K-1-4	16.0742	Female	Intermediate	latrine	no	Yes	latrine	yes	7	yes	no	yes	yes	No	.		.		.
IP-K-3-1	56.6091	Female	Intermediate	latrine	no	Yes	latrine	yes	5	yes	yes	yes	yes	Yes	negative (ratio< 3)		.		.
IP-K-3-2	57.726	Male	Intermediate	latrine	no	Yes	latrine	yes	5	yes	yes	yes	yes	Yes	positive (ratio>3)	14.643	negative		.
IP-K-3-3	22.3961	Male	Intermediate	latrine	no	Yes	latrine	yes	5	yes	yes	yes	yes	Yes	negative (ratio< 3)		.		.
IP-K-4-1	55.7629	Female	Intermediate	latrine	no	Yes	latrine	yes	8	no	no	yes	yes	Yes	positive (ratio>3)	3.15	negative		.
IP-K-4-2	78.6383	Female	None	latrine	no	Yes	latrine	yes	8	no	no	yes	yes	Yes	negative (ratio< 3)		.		.
IP-K-4-3	13.435	Female	Intermediate	latrine	no	Yes	latrine	yes	8	no	no	yes	yes	Yes	positive (ratio>3)	6.586	not performed		.
IP-K-4-4	57.0525	Male	Basic	latrine	no	Yes	latrine	yes	8	no	no	yes	yes	Yes	negative (ratio< 3)		.		.
IP-K-4-5	15.4089	Female	Intermediate	latrine	no	Yes	latrine	yes	8	no	no	yes	yes	Yes	negative (ratio< 3)		.		.
IP-K-4-6	21.6212	Female	High-school graduation	latrine	no	Yes	latrine	yes	8	no	no	yes	yes	Yes	positive (ratio>3)	9.436	negative		.
IP-K-5-1	44.5267	Male	High-school graduation	latrine	no	Yes	latrine	yes	7	no	no	yes	yes	Yes	negative (ratio< 3)		.		.
IP-K-5-2	38.2841	Female	Intermediate	latrine	n.a.	n.a.	latrine	yes	7	no	no	yes	yes	Yes	negative (ratio< 3)		.		.
IP-K-5-3	15.0092	Female	Intermediate	latrine	no	Yes	latrine	yes	7	no	no	yes	yes	Yes	negative (ratio< 3)		.		.
IP-K-6-1	47.8833	Female	High-school graduation	latrine	no	Yes	latrine	no		.	.	.	yes	Yes	negative (ratio< 3)		.		.
IP-K-6-2	23.2886	Male	High-school graduation	latrine	no	Yes	latrine	no		.	.	.	yes	Yes	negative (ratio< 3)		.		.
IP-K-6-3	13.8758	Male	Intermediate	n.a.	no	Yes	latrine	no		.	.	.	yes	No	.		.		.
IP-K-6-4	25.6953	Female	High-school graduation	latrine	no	Yes	latrine	no		.	.	.	yes	Yes	positive (ratio>3)	25.208	negative		.
IP-K-6-5	47.6726	Male	High-school graduation	latrine	no	Yes	latrine	no		.	.	.	yes	Yes	negative (ratio< 3)		.		.
IP-K-7-1	42.2678	Female	Intermediate	latrine	no	Yes	latrine	no		.	.	.	yes	No	.		.		.
IP-K-7-2	14.3767	Male	Intermediate	latrine	no	Yes	latrine	no		.	.	.	yes	Yes	negative (ratio< 3)		.		.
IP-K-7-3	13.1666	Female	Intermediate	latrine	no	Yes	latrine	no		.	.	.	yes	Yes	negative (ratio< 3)		.		.
IP-K-7-4	15.8225	Female	Intermediate	latrine	no	Yes	latrine	no		.	.	.	yes	No	.		.		.
IP-K-8-1	58.2299	Female	Basic	latrine	no	Yes	latrine	no		.	.	.	yes	Yes	negative (ratio< 3)		.		.
IP-K-9-1	40.3376	Female	Intermediate	latrine	no	Yes	latrine	yes	4	no	.	no	yes	Yes	negative (ratio< 3)		.		.
IP-K-9-2	45.9393	Male	Basic	latrine	no	Yes	latrine	yes	4	no	.	no	yes	Yes	negative (ratio< 3)		.		.
IP-K-9-3	12.389	Female	Basic	latrine	no	Yes	latrine	yes	4	no	.	no	yes	Yes	negative (ratio< 3)		.		.
IP-K-9-4	14.5274	Male	Intermediate	latrine	no	Yes	latrine	yes	4	no	.	no	yes	Yes	negative (ratio< 3)		.		.
IP-K-9-5	17.0736	Male	Intermediate	latrine	no	Yes	latrine	yes	4	no	.	no	yes	Yes	negative (ratio< 3)		.		.
IV-K-1-1	44.3896	Male	Professional course	latrine	no	Yes	latrine	yes	6	yes	yes	yes	yes	Yes	negative (ratio< 3)		.		.
IV-K-1-2	50.7279	Female	Basic	latrine	no	Yes	latrine	yes	6	yes	yes	yes	yes	Yes	negative (ratio< 3)		.		.
IV-K-1-3	13.4869	Female	Not known	latrine	no	Yes	latrine	yes	6	yes	yes	yes	yes	Yes	negative (ratio< 3)		.		.
IV-K-1-4	13.4019	Female	Not known	latrine	no	No	latrine	yes	6	yes	yes	yes	yes	Yes	negative (ratio< 3)		.		.
IV-K-1-5	19.8746	Female	High-school graduation	latrine	no	Yes	latrine	yes	6	yes	yes	yes	yes	No	.		.		.
IV-K-1-6	17.216	Male	High-school graduation	n.a.	n.a.	n.a.	latrine	yes	6	yes	yes	yes	yes	Yes	negative (ratio< 3)		.		.
IV-K-2-1	45.6684	Female	Professional course	latrine	no	No	latrine	no		.	.	.	yes	Yes	negative (ratio< 3)		.		.
IV-K-2-2	11.146	Female	Basic	latrine	no	Yes	latrine	no		.	.	.	yes	Yes	negative (ratio< 3)		.		.
IV-K-3-1	32.5648	Female	Not known	n.a.	no	No	latrine	no		.	.	.	yes	No	.		.		.
IV-K-3-2	24.2168	Male	Not known	latrine	no	No	latrine	no		.	.	.	yes	No	.		.		.
IV-K-4-1	22.7275	Female	Not known	n.a.	no	No	latrine	no		.	.	.	no	Yes	negative (ratio< 3)		.		.
IV-K-5-1	59.5002	Male	Not known	n.a.	no	No	latrine	no		.	.	.	no	Yes	positive (ratio>3)	9.964	negative		.
IV-K-5-2	15.9319	Female	Basic	latrine	no	Yes	latrine	no		.	.	.	no	Yes	negative (ratio< 3)		.		.
IV-K-5-3	18.292	Male	Not known	n.a.	no	No	latrine	no		.	.	.	no	No	.		.		.
IV-K-5-4	27.6446	Male	Not known	n.a.	no	No	latrine	no		.	.	.	no	Yes	not performed		not performed		.
IV-K-6-1	24.759	Male	High-school graduation	latrine	no	Yes	latrine	yes	4	no	no	yes	yes	Yes	negative (ratio< 3)		.		.
IV-K-7-1	60.8965	Female	Basic	latrine	no	No	latrine	yes	3	yes	no	no	yes	Yes	negative (ratio< 3)		.		.
IV-K-7-2	29.7885	Female	Intermediate	latrine	no	No	latrine	yes	3	yes	no	no	yes	Yes	negative (ratio< 3)		.		.
IV-K-7-3	11.6444	Male	Not known	latrine	no	No	latrine	yes	3	yes	no	no	yes	Yes	negative (ratio< 3)		.		.
IP-G-1-1	64.4913	Female	Not known	latrine	no	Yes	latrine	yes	3	yes	no	yes	yes	Yes	negative (ratio< 3)		.		.
IP-G-1-2	68.3244	Male	Not known	latrine	no	Yes	latrine	yes	3	yes	no	yes	yes	Yes	negative (ratio< 3)		.		.
IP-G-2-1	48.2062	Female	Basic	open field	no	Yes	none	no		.	.	.	yes	Yes	negative (ratio< 3)		.		.
IP-G-2-2	47.404	Male	Basic	open field	no	Yes	none	no		.	.	.	yes	Yes	negative (ratio< 3)		.		.
IP-G-3-1	34.7878	Female	High-school graduation	latrine	no	Yes	latrine	no		.	.	.	yes	Yes	negative (ratio< 3)		.		.
IP-G-3-2	17.9771	Male	Intermediate	latrine	no	Yes	latrine	no		.	.	.	yes	Yes	negative (ratio< 3)		.		.
IP-G-3-3	16.3315	Male	Intermediate	latrine	no	Yes	latrine	no		.	.	.	yes	No	.		.		.
IP-G-3-4	10.9352	Male	Basic	latrine	no	Yes	latrine	no		.	.	.	yes	Yes	negative (ratio< 3)		.		.
IP-G-4-1	50.2761	Female	None	open field	no	Yes	none	no		.	.	.	no	Yes	negative (ratio< 3)		.		.
IP-G-4-2	13.6539	Female	Intermediate	latrine	no	No	none	no		.	.	.	no	Yes	negative (ratio< 3)		.		.
IP-G-4-3	15.6992	Female	Intermediate	latrine	no	No	none	no		.	.	.	no	Yes	negative (ratio< 3)		.		.
IP-G-4-4		Male	Basic	open field	no	Yes	none	no		.	.	.	no	No	.		.		.
IP-G-5-1	50.2706	Female	Basic	latrine	no	Yes	latrine	no		.	.	.	no	Yes	negative (ratio< 3)		.		.
IP-G-5-2	23.8417	Female	High-school graduation	latrine	no	Yes	latrine	no		.	.	.	no	Yes	negative (ratio< 3)		.		.
IP-G-5-3	35.946	Male	College graduation	latrine	no	Yes	latrine	no		.	.	.	no	No	.		.		.
IP-G-6-1	26.3139	Female	High-school graduation	open field	no	Yes	latrine	no		.	.	.	no	Yes	negative (ratio< 3)		.		.
IP-G-7-1	24.0989	Female	Intermediate	open field	no	Yes	none	not known		.	.	.	no	Yes	negative (ratio< 3)		.		.
IP-G-7-2	25.1311	Female	Intermediate	open field	no	Yes	none	not known		.	.	.	no	No	.		.		.
IP-G-8-1	42.139	Male	High-school graduation	latrine	no	Yes	latrine	yes	6	yes	no	yes	yes	Yes	negative (ratio< 3)		.		.
IP-G-8-2	19.6253	Male	High-school graduation	latrine	no	Yes	latrine	yes	6	yes	no	yes	yes	Yes	negative (ratio< 3)		.		.
IP-G-8-3	44.8058	Female	Basic	latrine	no	Yes	latrine	yes	6	yes	no	yes	yes	Yes	negative (ratio< 3)		.		.
IP-G-8-4	15.2309	Female	Intermediate	latrine	no	Yes	latrine	yes	6	yes	no	yes	yes	Yes	negative (ratio< 3)		.		.
IP-G-8-5	76.3327	Female	Not known	latrine	no	Yes	latrine	yes	6	yes	no	yes	yes	Yes	negative (ratio< 3)		.		.
IP-G-9-1	45.7888	Female	Basic	latrine	no	Yes	latrine	no		.	.	.	yes	Yes	negative (ratio< 3)		.		.
IP-G-9-2	53.6931	Male	College graduation	latrine	no	Yes	latrine	no		.	.	.	yes	Yes	negative (ratio< 3)		.		.
IP-G-9-3	22.3713	Female	High-school graduation	latrine	no	Yes	latrine	no		.	.	.	yes	Yes	negative (ratio< 3)		.		.
IP-G-10-1	35.7872	Female	High-school graduation	latrine	no	Yes	latrine	no		.	.	.	yes	Yes	negative (ratio< 3)		.		.
IP-G-10-2	16.8244	Female	Intermediate	latrine	no	Yes	latrine	no		.	.	.	yes	No	.		.		.
IP-G-10-3	12.4382	Male	Basic	latrine	no	Yes	latrine	no		.	.	.	yes	No	.		.		.
IP-G-11-1	33.4379	Female	Basic	open field	no	Yes	none	no		.	.	.	yes	Yes	negative (ratio< 3)		.		.
IP-G-11-2	12.5095	Female	Basic	open field	no	Yes	none	no		.	.	.	yes	Yes	negative (ratio< 3)		.		.
IP-G-11-3	10.6012	Female	Basic	open field	no	Yes	none	no		.	.	.	yes	Yes	negative (ratio< 3)		.		.
IP-G-12-1	62.2763	Female	Not known	latrine	no	Yes	latrine	not known		.	.	.	yes	Yes	negative (ratio< 3)		.		.
IP-G-12-2	41.3149	Female	Not known	latrine	no	Yes	latrine	not known		.	.	.	yes	Yes	negative (ratio< 3)		.		.
IP-G-12-3	16.7916	Female	Intermediate	latrine	no	Yes	latrine	not known		.	.	.	yes	Yes	negative (ratio< 3)		.		.
IP-G-12-4	61.5672	Male	Not known	latrine	no	Yes	latrine	not known		.	.	.	yes	No	.		.		.
IP-G-12-5	16.3342	Female	Intermediate	latrine	no	Yes	latrine	not known		.	.	.	yes	Yes	negative (ratio< 3)		.		.
IV-C-1-1	36.4443	Male	Intermediate	open field	no	Yes	none	no		.	.	.	yes	No	.		.		.
IV-C-1-2	72.3273	Male	Basic	open field	no	Yes	none	no		.	.	.	yes	No	.		.		.
IV-C-1-3	28.9097	Female	Basic	open field	no	Yes	none	no		.	.	.	yes	No	.		.		.
IV-C-2-1	42.6321	Female	Basic	latrine	yes	Yes	latrine	no		.	.	.	yes	Yes	negative (ratio< 3)		.		.
IV-C-2-2	48.3295	Male	Intermediate	latrine	no	No	latrine	no		.	.	.	yes	Yes	negative (ratio< 3)		.		.
IV-C-2-3	15.2009	Male	Basic	latrine	yes	Yes	latrine	no		.	.	.	yes	Yes	negative (ratio< 3)		.		.
IV-C-2-4	11.7348	Female	Basic	latrine	yes	Yes	latrine	no		.	.	.	yes	Yes	negative (ratio< 3)		.		.
IV-C-3-1	83.3502	Female	Basic	latrine	no	Yes	latrine	no		.	.	.	yes	Yes	negative (ratio< 3)		.		.
IV-C-3-2	42.1309	Male	High-school graduation	latrine	no	No	latrine	no		.	.	.	yes	Yes	negative (ratio< 3)		.		.
IV-C-3-3	17.8129	Male	Basic	latrine	no	Yes	latrine	no		.	.	.	yes	No	.		.		.
IV-C-4-1	46.4267	Female	High-school graduation	latrine	no	Yes	latrine	no		.	.	.	no	Yes	negative (ratio< 3)		.		.
IV-C-4-2	22.8315	Female	High-school graduation	latrine	no	Yes	latrine	no		.	.	.	no	Yes	negative (ratio< 3)		.		.
IV-C-4-3	17.2269	Female	Intermediate	latrine	no	Yes	latrine	no		.	.	.	no	No	.		.		.
IV-C-4-4	13.78	Female	Intermediate	latrine	no	Yes	latrine	no		.	.	.	no	No	.		.		.
IV-C-4-5	11.5623	Male	Basic	latrine	no	Yes	latrine	no		.	.	.	no	Yes	negative (ratio< 3)		.		.
IV-C-5-1	75.6047	Female	Basic	open field	yes	No	none	yes	6	no	no	yes	no	Yes	negative (ratio< 3)		.		.
IV-C-5-2	22.8753	Female	High-school graduation	latrine	no	Yes	none	yes	6	no	no	yes	no	Yes	negative (ratio< 3)		.		.
IV-C-5-3	20.8986	Male	Intermediate	open field	no	Yes	none	yes	6	no	no	yes	no	No	.		.		.
IV-C-6-1	33.3477	Female	Intermediate	open field	no	Yes	none	no		.	.	.	yes	Yes	negative (ratio< 3)		.		.
IV-C-6-2	15.7677	Male	Intermediate	open field	no	Yes	none	no		.	.	.	yes	No	.		.		.
IV-C-7-1	68.2889	Female	Basic	open field	no	Yes	none	yes	3	yes	yes	no	yes	Yes	negative (ratio< 3)		.		.
IV-C-7-2	31.2614	Female	High-school graduation	open field	no	Yes	none	yes	3	yes	yes	no	yes	Yes	negative (ratio< 3)		.		.
IV-C-7-3	35.9078	Female	Intermediate	open field	no	Yes	none	yes	3	yes	yes	no	yes	Yes	negative (ratio< 3)		.		.
IV-C-7-4	14.875	Female	Intermediate	open field	no	Yes	none	yes	3	yes	yes	no	yes	Yes	positive (ratio>3)	3.838	negative		.
IV-R-1-1	55.4974	Female	Basic	latrine	no	Yes	none	no		.	.	.	yes	Yes	negative (ratio< 3)		.		.
IV-R-1-2	18.0866	Female	Intermediate	latrine	no	No	none	no		.	.	.	yes	Yes	negative (ratio< 3)		.		.
IV-R-1-3	13.9881	Female	Intermediate	latrine	no	Yes	none	no		.	.	.	yes	Yes	negative (ratio< 3)		.		.
IV-R-2-1	50.9168	Female	Basic	latrine	no	No	latrine	yes	10	no	no	yes	yes	Yes	negative (ratio< 3)		.		.
IV-R-2-2	13.4542	Female	Intermediate	latrine	no	Yes	latrine	yes	10	no	no	yes	yes	Yes	positive (ratio>3)	4.21	negative		.
IV-R-2-3	18.5385	Female	High-school graduation	latrine	no	Yes	latrine	yes	10	no	no	yes	yes	Yes	negative (ratio< 3)		.		.
IV-R-2-4	10.9709	Female	Basic	latrine	no	No	latrine	yes	10	no	no	yes	yes	Yes	negative (ratio< 3)		.		.
IV-R-3-1	35.0452	Female	Intermediate	latrine	no	No	latrine	no		.	.	.	yes	Yes	negative (ratio< 3)		.		.
IV-R-3-2	16.1235	Female	Intermediate	latrine	no	Yes	latrine	no		.	.	.	yes	Yes	negative (ratio< 3)		.		.
IV-R-3-3	18.2043	Male	Intermediate	latrine	no	Yes	latrine	no		.	.	.	yes	No	.		.		.
IV-R-3-4	44.4417	Male	Intermediate	latrine	no	No	latrine	no		.	.	.	yes	No	.		.		.
IV-R-3-5	13.4843	Male	Intermediate	latrine	no	No	latrine	no		.	.	.	yes	No	.		.		.
IV-R-4-1	66.3504	Female	None	latrine	no	Yes	latrine	no		.	.	.	yes	Yes	negative (ratio< 3)		.		.
IV-R-4-2	16.8629	Female	Intermediate	latrine	no	Yes	latrine	no		.	.	.	yes	Yes	negative (ratio< 3)		.		.
IV-R-5-1	71.6729	Female	Basic	latrine	no	Yes	latrine	yes	3	yes	no	no	yes	Yes	negative (ratio< 3)		.		.
IV-R-5-2	74.2082	Male	Basic	latrine	no	No	latrine	yes	3	yes	no	no	yes	Yes	negative (ratio< 3)		.		.
IV-R-6-1	43.3301	Male	Intermediate	latrine	no	No	latrine	yes	3	yes	no	no	yes	Yes	negative (ratio< 3)		.		.
IV-R-6-2	42.4567	Female	Basic	latrine	no	No	latrine	yes	3	yes	no	no	yes	Yes	negative (ratio< 3)		.		.
IV-R-6-3	13.35	Female	Intermediate	latrine	no	No	latrine	yes	3	yes	no	no	yes	Yes	negative (ratio< 3)		.		.
IV-R-7-1	42.9579	Female	Basic	latrine	no	No	latrine	no		.	.	.	no	Yes	negative (ratio< 3)		.		.
IV-R-7-2	12.3945	Male	Basic	latrine	no	No	latrine	no		.	.	.	no	Yes	negative (ratio< 3)		.		.
IV-R-7-3	85.1626	Female	Basic	latrine	no	No	latrine	no		.	.	.	no	Yes	negative (ratio< 3)		.		.
IV-R-9-1	73.5046	Female	Basic	latrine	no	No	latrine	no		.	.	.	no	Yes	negative (ratio< 3)		.		.
IV-R-10-1	56.045	Female	Basic	latrine	no	No	latrine	yes	15	yes	no	yes	yes	Yes	negative (ratio< 3)		.		.
IV-R-10-2	12.3343	Female	Intermediate	latrine	no	No	latrine	yes	15	yes	no	yes	yes	Yes	negative (ratio< 3)		.		.
IV-R-10-3	37.3204	Female	High-school graduation	latrine	no	No	latrine	yes	15	yes	no	yes	yes	Yes	negative (ratio< 3)		.		.
IV-R-10-4	20.8356	Male	High-school graduation	latrine	no	No	latrine	yes	15	yes	no	yes	yes	Yes	negative (ratio< 3)		.		.
IV-R-10-5	13.509	Female	Intermediate	latrine	no	No	latrine	yes	15	yes	no	yes	yes	Yes	negative (ratio< 3)		.		.
IV-R-10-6	18.5385	Female	High-school graduation	latrine	no	No	latrine	yes	15	yes	no	yes	yes	Yes	negative (ratio< 3)		.		.
IV-R-11-1	51.7466	Female	Intermediate	latrine	no	Yes	latrine	no		.	.	.	yes	Yes	negative (ratio< 3)		.		.
IV-R-11-2	14.092	Male	Intermediate	latrine	no	No	latrine	no		.	.	.	yes	Yes	negative (ratio< 3)		.		.
IV-R-11-3	12.0194	Male	Intermediate	latrine	no	No	latrine	no		.	.	.	yes	Yes	negative (ratio< 3)		.		.
IV-R-11-4	28.822	Female	High-school graduation	latrine	no	No	latrine	no		.	.	.	yes	Yes	positive (ratio>3)	43.034	negative		.
IV-S-2-1	75.402	Male	None	open field	no	Yes	none	no		.	.	.	yes	Yes	negative (ratio< 3)		.		.
IV-S-3-1	43.3657	Male	Intermediate	latrine	no	No	latrine	yes	5	yes	no	yes	yes	Yes	negative (ratio< 3)		.		.
IV-S-3-2	79.4157	Male	Basic	latrine	no	No	latrine	yes	5	yes	no	yes	yes	Yes	negative (ratio< 3)		.		.
IV-S-3-3	15.639	Male	Intermediate	latrine	no	No	latrine	yes	5	yes	no	yes	yes	Yes	negative (ratio< 3)		.		.
IV-S-4-1	66.219	Female	Basic	latrine	no	No	latrine	no		.	.	.	yes	Yes	negative (ratio< 3)		.		.
IV-S-4-2	76.4205	Male	Basic	latrine	no	No	latrine	no		.	.	.	yes	Yes	negative (ratio< 3)		.		.
IV-S-5-1	48.2337	Female	Basic	latrine	no	No	latrine	no		.	.	.	yes	Yes	negative (ratio< 3)		.		.
IV-S-5-2	46.6075	Male	Basic	latrine	no	No	latrine	no		.	.	.	yes	Yes	negative (ratio< 3)		.		.
IV-S-5-3	13.6567	Male	Intermediate	latrine	no	No	latrine	no		.	.	.	yes	Yes	positive (ratio>3)	58.72	negative		.
IV-S-5-4	24.2633	Female	Intermediate	latrine	no	No	latrine	no		.	.	.	yes	Yes	negative (ratio< 3)		.		.
IV-S-6-1	67.2567	Female	Basic	latrine	no	No	latrine	no		.	.	.	not known	Yes	positive (ratio>3)	19.654	not performed		.
IV-S-6-2	71.8509	Male	Basic	latrine	no	Yes	latrine	no		.	.	.	not known	Yes	negative (ratio< 3)		.		.
IV-S-7-1	52.2721	Male	Intermediate	latrine	no	No	latrine	no		.	.	.	yes	Yes	negative (ratio< 3)		.		.
IV-S-7-2	50.5391	Female	Basic	latrine	no	Yes	latrine	no		.	.	.	yes	Yes	negative (ratio< 3)		.		.
IV-S-7-3	30.9741	Female	Intermediate	latrine	no	No	latrine	no		.	.	.	yes	Yes	negative (ratio< 3)		.		.
IV-S-7-4	17.8814	Female	Intermediate	latrine	no	No	latrine	no		.	.	.	yes	Yes	negative (ratio< 3)		.		.
IV-S-7-5	12.9176	Female	Basic	latrine	no	No	latrine	no		.	.	.	yes	Yes	negative (ratio< 3)		.		.
IV-S-7-6	11.6472	Female	Basic	latrine	no	No	latrine	no		.	.	.	yes	Yes	negative (ratio< 3)		.		.
IV-S-7-7	12.5616	Male	Basic	latrine	no	No	latrine	no		.	.	.	yes	Yes	negative (ratio< 3)		.		.
IV-S-8-1	66.0547	Male	Basic	latrine	no	Yes	latrine	no		.	.	.	yes	Yes	negative (ratio< 3)		.		.
IV-S-8-2	17.1311	Female	Intermediate	latrine	no	No	latrine	no		.	.	.	yes	Yes	negative (ratio< 3)		.		.
IV-S-8-3	15.5952	Male	Intermediate	latrine	no	Yes	latrine	no		.	.	.	yes	Yes	negative (ratio< 3)		.		.
IV-S-9-1	78.4629	Male	Basic	latrine	no	No	latrine	yes	3	yes	no	yes	no	Yes	negative (ratio< 3)		.		.
IV-S-9-2	74.9173	Female	Basic	latrine	no	Yes	latrine	yes	3	yes	no	yes	no	Yes	positive (ratio>3)	5.201	negative		.
IV-S-9-3	36.2499	Male	High-school graduation	latrine	no	No	latrine	yes	3	yes	no	yes	no	Yes	negative (ratio< 3)		.		.
IV-S-10-1	46.2679	Female	Intermediate	latrine	no	No	latrine	yes	3	yes	no	yes	no	Yes	negative (ratio< 3)		.		.
IV-S-10-2	21.7473	Male	High-school graduation	latrine	no	No	latrine	yes	3	yes	no	yes	no	Yes	negative (ratio< 3)		.		.
IV-S-10-3	15.0202	Female	Intermediate	latrine	no	No	latrine	yes	3	yes	no	yes	no	Yes	negative (ratio< 3)		.		.
PA-K-1-1	54.0709	Female	Basic	latrine	no	Yes	latrine	no		.	.	.	yes	Yes	negative (ratio< 3)		.		.
PA-K-1-2	35.2287	Male	High-school graduation	latrine	no	Yes	latrine	no		.	.	.	yes	Yes	negative (ratio< 3)		.		.
PA-K-1-3	10.7847	Female	Basic	latrine	no	Yes	latrine	no		.	.	.	yes	Yes	negative (ratio< 3)		.		.
PA-K-1-4	31.182	Female	High-school graduation	latrine	no	Yes	latrine	no		.	.	.	yes	Yes	negative (ratio< 3)		.		.
PA-K-1-5	18.0099	Male	Intermediate	latrine	no	Yes	latrine	no		.	.	.	yes	Yes	negative (ratio< 3)		.		.
PA-K-2-1	33.1944	Male	College graduation	latrine	no	Yes	latrine	no		.	.	.	yes	Yes	negative (ratio< 3)		.		.
PA-K-2-2	26.1936	Female	High-school graduation	latrine	no	Yes	latrine	no		.	.	.	yes	Yes	negative (ratio< 3)		.		.
PA-K-2-3	11.0722	Female	Basic	latrine	no	Yes	latrine	no		.	.	.	yes	Yes	positive (ratio>3)	11.305	negative		.
PA-K-2-4	7.01178	Female	Basic	latrine	no	No	latrine	no		.	.	.	yes	No	.		.		.
PA-K-3-1	53.6932	Male	Basic	latrine	no	Yes	latrine	no		.	.	.	yes	Yes	negative (ratio< 3)		.		.
PA-K-3-2	47.3904	Female	None	latrine	no	Yes	latrine	no		.	.	.	yes	Yes	negative (ratio< 3)		.		.
PA-K-3-3	22.5057	Female	Intermediate	latrine	no	Yes	latrine	no		.	.	.	yes	Yes	negative (ratio< 3)		.		.
PA-K-3-4	15.8061	Female	Intermediate	latrine	no	Yes	latrine	no		.	.	.	yes	Yes	negative (ratio< 3)		.		.
PA-K-4-1	50.1723	Female	Basic	latrine	not known	No	latrine	no		.	.	.	yes	Yes	positive (ratio>3)	44.236	negative		.
PA-K-4-2	73.8934	Female	Basic	open field	not known	No	latrine	no		.	.	.	yes	Yes	negative (ratio< 3)		.		.
PA-K-4-3	29.0766	Female	High-school graduation	latrine	not known	No	latrine	no		.	.	.	yes	Yes	negative (ratio< 3)		.		.
PA-K-4-4	11.1077	Female	Basic	latrine	not known	No	latrine	no		.	.	.	yes	Yes	negative (ratio< 3)		.		.
PA-K-4-5	16.9176	Female	Intermediate	latrine	not known	No	latrine	no		.	.	.	yes	Yes	negative (ratio< 3)		.		.
PA-O-2-1	60.3926	Female	None	latrine	no	Yes	latrine	yes	8	yes	no	no	yes	Yes	negative (ratio< 3)		.		.
PA-O-2-2	61.277	Male	None	latrine	no	Yes	latrine	yes	8	yes	no	no	yes	Yes	negative (ratio< 3)		.		.
IV-E-1-1	55.4344	Female	Basic	WC	no	Yes	WC	yes	1	yes	no	yes	yes	Yes	negative (ratio< 3)		.		.
IV-E-1-2	30.2483	Female	High-school graduation	WC	no	Yes	WC	yes	1	yes	no	yes	yes	Yes	negative (ratio< 3)		.		.
IV-E-3-1	44.7703	Male	Intermediate	open field	no	Yes	none	yes	1	no	no	yes	yes	No	.		.		.
IV-E-3-2	39.8312	Female	High-school graduation	open field	no	Yes	none	yes	1	no	no	yes	yes	Yes	negative (ratio< 3)		.		.
IV-E-3-3	12.6	Female	Basic	open field	no	Yes	none	yes	1	no	no	yes	yes	Yes	negative (ratio< 3)		.		.
IV-E-3-4	23.943	Male	Intermediate	open field	no	Yes	none	yes	1	no	no	yes	yes	No	.		.		.
IV-E-3-5	11.5266	Female	Basic	open field	no	Yes	none	yes	1	no	no	yes	yes	Yes	negative (ratio< 3)		.		.
IV-E-3-6	15.4143	Male	Intermediate	open field	no	Yes	none	yes	1	no	no	yes	yes	No	.		.		.
IV-E-3-7	10.4725	Male	Basic	open field	no	Yes	none	yes	1	no	no	yes	yes	Yes	negative (ratio< 3)		.		.
IV-E-3-8	17.3363	Male	Intermediate	open field	no	Yes	none	yes	1	no	no	yes	yes	Yes	negative (ratio< 3)		.		.
IV-E-4-1	41.0822	Female	Intermediate	latrine	no	Yes	latrine	no		.	.	.	yes	Yes	negative (ratio< 3)		.		.
IV-E-4-2	19.0284	Male	Intermediate	latrine	no	Yes	latrine	no		.	.	.	yes	No	.		.		.
IV-E-4-3	16.7095	Male	Intermediate	latrine	no	Yes	latrine	no		.	.	.	yes	No	.		.		.
IV-E-4-4	14.4095	Male	Intermediate	latrine	no	Yes	latrine	no		.	.	.	yes	Yes	negative (ratio< 3)		.		.
IV-E-4-5	12.4355	Female	Basic	latrine	no	Yes	latrine	no		.	.	.	yes	Yes	negative (ratio< 3)		.		.
IV-E-5-1	64.8527	Female	Basic	latrine	no	No	latrine	no		.	.	.	yes	Yes	negative (ratio< 3)		.		.
IV-E-5-2	69.4852	Male	Basic	latrine	no	No	latrine	no		.	.	.	yes	Yes	negative (ratio< 3)		.		.
IV-E-6-1	30.4317	Female	Professional course	latrine	no	Yes	latrine	yes	5	yes	no	yes	yes	Yes	negative (ratio< 3)		.		.
IV-E-7-1	38.2183	Female	Basic	open field	no	Yes	none	yes	2	yes	no	yes	yes	Yes	negative (ratio< 3)		.		.
IV-E-7-2	40.4087	Male	Intermediate	open field	no	Yes	none	yes	2	yes	no	yes	yes	Yes	negative (ratio< 3)		.		.
IV-E-7-3	11.9017	Male	Basic	open field	no	Yes	none	yes	2	yes	no	yes	yes	Yes	negative (ratio< 3)		.		.
IV-E-7-4	15.3842	Female	Intermediate	open field	no	No	none	yes	2	yes	no	yes	yes	Yes	negative (ratio< 3)		.		.
IV-E-7-5	13.3171	Male	Intermediate	open field	no	No	none	yes	2	yes	no	yes	yes	Yes	negative (ratio< 3)		.		.
IP-L-2-1	26.4701	Female	High-school graduation	latrine	no	Yes	latrine	no		.	.	.	yes	Yes	negative (ratio< 3)		.		.
IP-L-3-1	62.375	Male	Basic	latrine	yes	Yes	latrine	no		.	.	.	yes	Yes	negative (ratio< 3)		.		.
IP-L-3-2	31.9624	Male	Intermediate	latrine	yes	Yes	latrine	no		.	.	.	yes	Yes	negative (ratio< 3)		.		.
IP-L-3-3	23.5872	Female	Intermediate	latrine	no	Yes	latrine	no		.	.	.	yes	Yes	negative (ratio< 3)		.		.
IP-L-3-4	26.262	Female	High-school graduation	latrine	no	Yes	latrine	no		.	.	.	yes	Yes	negative (ratio< 3)		.		.
IP-L-3-5	28.551	Female	High-school graduation	latrine	no	Yes	latrine	no		.	.	.	yes	Yes	negative (ratio< 3)		.		.
IP-L-3-6	12.2959	Male	Basic	latrine	no	Yes	latrine	no		.	.	.	yes	Yes	negative (ratio< 3)		.		.
IP-L-3-7	23.2777	Male	Intermediate	latrine	no	Yes	latrine	no		.	.	.	yes	No	.		.		.
IP-L-4-1	16.4823	Female	Intermediate	latrine	not known	Yes	latrine	yes	2	yes	not known	.	not known	Yes	negative (ratio< 3)		.		.
IP-L-4-2	13.246	Female	Intermediate	latrine	not known	No	latrine	yes	2	yes	not known	.	not known	Yes	negative (ratio< 3)		.		.
IP-L-5-1	42.0378	Female	High-school graduation	latrine	no	Yes	latrine	no		.	.	.	yes	Yes	negative (ratio< 3)		.		.
IP-L-5-2	14.7629	Male	Intermediate	latrine	no	Yes	latrine	no		.	.	.	yes	Yes	negative (ratio< 3)		.		.
IP-L-5-3	16.3097	Female	Intermediate	latrine	no	No	latrine	no		.	.	.	yes	Yes	negative (ratio< 3)		.		.
IP-L-6-1	60.338	Female	Basic	latrine	no	Yes	latrine	yes	6	yes	no	yes	not known	Yes	negative (ratio< 3)		.		.
IP-L-6-2	32.2253	Female	High-school graduation	latrine	not known	No	latrine	yes	6	yes	no	yes	not known	Yes	positive (ratio>3)	38.14	not performed		.
IP-L-6-3	11.9264	Female	Basic	latrine	no	Yes	latrine	yes	6	yes	no	yes	not known	Yes	negative (ratio< 3)		.		.
IP-L-7-1	51.344	Male	College graduation	latrine	yes	Yes	latrine	no		.	.	.	yes	Yes	negative (ratio< 3)		.		.
IP-E-2-1	45.5013	Male	High-school graduation	latrine	no	Yes	latrine	yes	1	yes	no	yes	yes	Yes	negative (ratio< 3)		.		.
IP-E-2-2	15.1598	Male	Intermediate	latrine	no	Yes	latrine	yes	1	yes	no	yes	yes	Yes	negative (ratio< 3)		.		.
IP-E-6-1	54.1887	Male	Basic	open field	no	Yes	latrine	yes	6	yes	yes	yes	yes	Yes	negative (ratio< 3)		.		.
IP-E-6-2	47.7929	Female	Basic	latrine	no	Yes	latrine	yes	6	yes	yes	yes	yes	Yes	negative (ratio< 3)		.		.
IP-E-6-3	17.6896	Female	Intermediate	latrine	no	Yes	latrine	yes	6	yes	yes	yes	yes	Yes	negative (ratio< 3)		.		.
IP-E-6-4	13.5554	Female	Intermediate	latrine	no	Yes	latrine	yes	6	yes	yes	yes	yes	Yes	negative (ratio< 3)		.		.
IP-J-2-1	25.0108	Female	Intermediate	latrine	no	Yes	latrine	no		.	.	.	yes	Yes	negative (ratio< 3)		.		.
IP-J-2-2	10.7381	Male	Basic	latrine	no	Yes	latrine	no		.	.	.	yes	Yes	negative (ratio< 3)		.		.
IP-K-2-1	55.6835	Female	Intermediate	latrine	no	Yes	latrine	no		.	.	.	yes	Yes	negative (ratio< 3)		.		.
IP-K-2-2	77.9564	Female	None	latrine	no	Yes	latrine	no		.	.	.	yes	Yes	negative (ratio< 3)		.		.
IP-K-2-3	12.619	Female	Basic	latrine	no	Yes	latrine	no		.	.	.	yes	Yes	negative (ratio< 3)		.		.
IP-K-2-4	13.7854	Male	Intermediate	latrine	no	Yes	latrine	no		.	.	.	yes	Yes	negative (ratio< 3)		.		.
IP-K-2-5	12.0879	Female	Basic	latrine	no	Yes	latrine	no		.	.	.	yes	Yes	negative (ratio< 3)		.		.
IP-K-2-6	15.1653	Female	Intermediate	latrine	no	Yes	latrine	no		.	.	.	yes	Yes	negative (ratio< 3)		.		.
IP-L-1-1	62.0957	Male	High-school graduation	latrine	no	Yes	latrine	yes	16	no	no	yes	yes	Yes	negative (ratio< 3)		.		.
IP-L-1-2	64.3846	Female	Basic	latrine	no	Yes	latrine	yes	16	no	no	yes	yes	Yes	negative (ratio< 3)		.		.
IP-L-1-3	48.5185	Female	Intermediate	latrine	no	Yes	latrine	yes	16	no	no	yes	yes	Yes	negative (ratio< 3)		.		.
IP-L-1-4	29.4845	Female	High-school graduation	latrine	no	Yes	latrine	yes	16	no	no	yes	yes	Yes	negative (ratio< 3)		.		.
IP-L-1-5	36.0665	Female	High-school graduation	latrine	no	Yes	latrine	yes	16	no	no	yes	yes	Yes	negative (ratio< 3)		.		.
IP-M-1-1	83.843	Female	Basic	latrine	no	No	latrine	no		.	.	.	yes	Yes	positive (ratio>3)	7.607	not performed		.
IP-M-1-2	19.0667	Female	High-school graduation	latrine	no	Yes	latrine	no		.	.	.	yes	Yes	negative (ratio< 3)		.		.
IP-M-2-1	69.2963	Male	Basic	latrine	no	No	latrine	no		.	.	.	yes	Yes	negative (ratio< 3)		.		.
IP-M-2-2	69.1705	Female	Basic	latrine	no	Yes	latrine	no		.	.	.	yes	Yes	positive (ratio>3)	21.41	negative		.
IP-M-2-3	13.1254	Female	Intermediate	latrine	no	Yes	latrine	no		.	.	.	yes	No	.		.		.
IP-M-4-1	49.17	Male	Intermediate	latrine	no	Yes	latrine	no		.	.	.	no	Yes	negative (ratio< 3)		.		.
IP-M-4-2	42.3745	Female	Intermediate	latrine	no	No	latrine	no		.	.	.	no	Yes	negative (ratio< 3)		.		.
IP-M-4-3	14.352	Male	Intermediate	latrine	no	Yes	latrine	no		.	.	.	no	Yes	negative (ratio< 3)		.		.
IP-M-4-4	12.2356	Female	Basic	latrine	no	Yes	latrine	no		.	.	.	no	Yes	negative (ratio< 3)		.		.
IP-M-5-1	62.4652	Male	Basic	latrine	no	Yes	latrine	no		.	.	.	yes	Yes	negative (ratio< 3)		.		.
IP-M-5-2	72.3162	Female	Basic	latrine	no	Yes	latrine	no		.	.	.	yes	Yes	negative (ratio< 3)		.		.
IP-M-6-1	31.2914	Female	High-school graduation	open field	no	Yes	latrine	yes	1	yes	no	no	yes	Yes	negative (ratio< 3)		.		.
IP-M-6-2	13.2651	Female	Intermediate	open field	no	Yes	latrine	yes	1	yes	no	no	yes	Yes	negative (ratio< 3)		.		.
IP-M-6-3	11.9866	Male	Basic	open field	no	Yes	latrine	yes	1	yes	no	no	yes	Yes	positive (ratio>3)	20.756	negative		.
IP-M-7-1	48.2884	Male	High-school graduation	latrine	no	Yes	latrine	yes	1	yes	no	no	yes	Yes	negative (ratio< 3)		.		.
IP-M-7-2	33.2874	Female	High-school graduation	latrine	no	Yes	latrine	yes	1	yes	no	no	yes	Yes	negative (ratio< 3)		.		.
IP-M-7-3	19.8553	Male	Basic	latrine	no	Yes	latrine	yes	1	yes	no	no	yes	Yes	negative (ratio< 3)		.		.
IP-M-7-4	20.2522	Female	High-school graduation	latrine	no	Yes	latrine	yes	1	yes	no	no	yes	Yes	negative (ratio< 3)		.		.
IP-A-6-1	37.0192	Female	Professional course	WC	no	Yes	WC	no		.	.	.	yes	Yes	negative (ratio< 3)		.		.
IP-A-6-2	38.8564	Male	College graduation	WC	no	Yes	none	no		.	.	.	yes	Yes	negative (ratio< 3)		.		.
IP-A-6-3	19.3187	Male	High-school graduation	WC	no	No	WC	no		.	.	.	yes	Yes	negative (ratio< 3)		.		.
IP-A-6-4	12.17	Male	Intermediate	WC	no	No	WC	no		.	.	.	yes	Yes	negative (ratio< 3)		.		.
IP-A-10-2		Female	Not known	n.a.	n.a.	n.a.	4	not known		.	.	.	not known	Yes	negative (ratio< 3)		.		.
IP-B-5-1	40.3595	Male	Intermediate	latrine	no	Yes	latrine	no		.	.	.	no	Yes	negative (ratio< 3)		.		.
IP-B-5-2	74.7805	Female	Basic	latrine	no	Yes	latrine	no		.	.	.	no	Yes	negative (ratio< 3)		.		.
IP-B-5-3	34.9631	Male	Intermediate	latrine	no	Yes	latrine	no		.	.	.	no	Yes	negative (ratio< 3)		.		.
IP-B-5-4	15.5951	Female	Intermediate	latrine	no	Yes	latrine	no		.	.	.	no	Yes	negative (ratio< 3)		.		.
IP-C-1-1	17.7991	Male	Intermediate	WC	no	Yes	WC	yes	4	yes	no	no	yes	Yes	negative (ratio< 3)		.		.
IP-C-1-2	12.6546	Male	Basic	WC	no	No	WC	yes	4	yes	no	no	yes	Yes	negative (ratio< 3)		.		.
IP-C-1-3	42.5991	Female	High-school graduation	WC	no	Yes	WC	yes	4	yes	no	no	yes	Yes	negative (ratio< 3)		.		.
IP-C-1-4	46.5033	Male	High-school graduation	WC	no	Yes	WC	yes	4	yes	no	no	yes	Yes	negative (ratio< 3)		.		.
IP-C-2-1	14.4698	Female	Intermediate	latrine	no	Yes	latrine	no		.	.	.	yes	Yes	negative (ratio< 3)		.		.
IP-C-2-2	12.5369	Female	Intermediate	latrine	not known	Yes	latrine	no		.	.	.	yes	Yes	negative (ratio< 3)		.		.
IP-C-2-3	19.461	Male	Intermediate	latrine	yes	No	latrine	no		.	.	.	yes	Yes	negative (ratio< 3)		.		.
IP-C-2-4	22.418	Female	High-school graduation	latrine	no	Yes	latrine	no		.	.	.	yes	Yes	negative (ratio< 3)		.		.
IP-C-3-1	27.8609	Female	High-school graduation	latrine	no	Yes	latrine	yes	24	yes	yes	no	yes	Yes	negative (ratio< 3)		.		.
IP-C-3-2	63.7056	Female	Basic	latrine	no	Yes	latrine	yes	24	yes	yes	no	yes	Yes	negative (ratio< 3)		.		.
IP-C-4-1	22.1442	Female	High-school graduation	latrine	no	Yes	latrine	yes	4	yes	no	no	yes	No	.		.		.
IP-C-4-2	13.2078	Female	Basic	latrine	no	Yes	latrine	yes	4	yes	no	no	yes	Yes	positive (ratio>3)	12.534	negative		.
IP-C-4-3	15.8032	Male	Intermediate	latrine	no	Yes	latrine	yes	4	yes	no	no	yes	Yes	negative (ratio< 3)		.		.
IP-C-4-4	52.1024	Female	Basic	latrine	no	Yes	latrine	yes	4	yes	no	no	yes	Yes	negative (ratio< 3)		.		.
IP-C-5-1	23.5241	Female	High-school graduation	latrine	no	Yes	latrine	yes	2	yes	no	no	yes	Yes	negative (ratio< 3)		.		.
IP-C-6-1	32.4278	Female	Intermediate	latrine	not known	Yes	latrine	yes	13	yes	no	no	yes	Yes	negative (ratio< 3)		.		.
IP-C-6-2	14.9818	Female	Intermediate	latrine	no	Yes	latrine	yes	13	yes	no	no	yes	Yes	negative (ratio< 3)		.		.
IP-C-6-3	12.1043	Female	Basic	latrine	not known	Yes	latrine	yes	13	yes	no	no	yes	Yes	negative (ratio< 3)		.		.
IP-C-7-1	74.2575	Female	None	latrine	no	Yes	latrine	no		.	.	.	yes	Yes	negative (ratio< 3)		.		.
IP-C-7-2	13.2213	Female	Intermediate	latrine	not known	Yes	latrine	no		.	.	.	yes	Yes	negative (ratio< 3)		.		.
IP-D-1-1	66.3012	Female	Basic	latrine	no	Yes	latrine	yes	3	yes	no	yes	yes	Yes	negative (ratio< 3)		.		.
IP-D-1-2	20.5562	Female	High-school graduation	latrine	no	Yes	latrine	yes	3	yes	no	yes	yes	Yes	negative (ratio< 3)		.		.
IP-D-1-3	16.3042	Male	Intermediate	latrine	no	Yes	latrine	yes	3	yes	no	yes	yes	Yes	negative (ratio< 3)		.		.
IP-D-1-4	19.0531	Female	Intermediate	latrine	no	Yes	latrine	yes	3	yes	no	yes	yes	Yes	negative (ratio< 3)		.		.
IP-D-3-1	25.1204	Female	Intermediate	latrine	no	Yes	latrine	no		.	.	.	yes	Yes	negative (ratio< 3)		.		.
IP-D-3-2	12.5177	Female	Basic	latrine	no	Yes	latrine	no		.	.	.	yes	Yes	negative (ratio< 3)		.		.
IP-D-3-3	57.9341	Female	Basic	latrine	no	Yes	latrine	no		.	.	.	yes	Yes	negative (ratio< 3)		.		.
IP-D-3-4	14.7628	Male	Intermediate	latrine	no	Yes	latrine	no		.	.	.	yes	Yes	negative (ratio< 3)		.		.
IP-D-3-5	13.4815	Male	Intermediate	latrine	no	Yes	latrine	no		.	.	.	yes	Yes	negative (ratio< 3)		.		.
IP-D-8-1	69.2773	Female	Basic	latrine	no	Yes	latrine	no		.	.	.	yes	Yes	negative (ratio< 3)		.		.
IP-H-1-1	24.7562	Male	Intermediate	latrine	no	Yes	latrine	no		.	.	.	not known	Yes	negative (ratio< 3)		.		.
IP-H-1-2	29.7145	Female	Intermediate	latrine	no	No	latrine	no		.	.	.	not known	Yes	negative (ratio< 3)		.		.
IP-H-1-3	10.9051	Male	Basic	latrine	no	No	latrine	no		.	.	.	not known	Yes	negative (ratio< 3)		.		.
IP-H-2-1	40.3239	Male	Professional course	latrine	no	Yes	WC	no		.	.	.	yes	Yes	negative (ratio< 3)		.		.
IP-H-2-2	40.3239	Female	Professional course	latrine	no	Yes	WC	no		.	.	.	yes	Yes	negative (ratio< 3)		.		.
IP-H-2-3	12.3343	Female	Basic	latrine	no	Yes	WC	no		.	.	.	yes	Yes	negative (ratio< 3)		.		.
IP-H-3-1	62.5721	Female	None	latrine	no	Yes	latrine	no		.	.	.	yes	Yes	negative (ratio< 3)		.		.
IP-H-3-2	38.4265	Female	Basic	latrine	not known	Yes	latrine	no		.	.	.	yes	Yes	negative (ratio< 3)		.		.
IP-H-3-3	28.1156	Female	Intermediate	latrine	no	Yes	latrine	no		.	.	.	yes	Yes	negative (ratio< 3)		.		.
IP-H-3-4	18.4042	Female	Basic	latrine	no	Yes	WC	no		.	.	.	yes	Yes	negative (ratio< 3)		.		.
IP-H-3-5	10.9133	Male	Basic	latrine	no	Yes	latrine	no		.	.	.	yes	Yes	negative (ratio< 3)		.		.
IP-H-3-6	15.5048	Male	Basic	latrine	no	Yes	latrine	no		.	.	.	yes	Yes	negative (ratio< 3)		.		.
IP-H-4-1	61.7097	Male	Basic	latrine	no	Yes	latrine	yes	6	yes	no	yes	yes	Yes	negative (ratio< 3)		.		.
IP-H-4-2	58.5885	Female	None	latrine	no	Yes	latrine	yes	6	yes	no	yes	yes	Yes	negative (ratio< 3)		.		.
IP-H-5-1	48.4035	Male	Basic	latrine	no	Yes	latrine	no		.	.	.	no	Yes	negative (ratio< 3)		.		.
IP-H-6-1	47.656	Female	Basic	latrine	no	Yes	latrine	yes	2	yes	not known	yes	yes	Yes	positive (ratio>3)	38.565	negative		.
IP-H-6-2	88.8423	Female	None	latrine	not known	No	latrine	yes	2	yes	not known	yes	yes	Yes	negative (ratio< 3)		.		.
IP-H-6-3	20.7397	Female	High-school graduation	latrine	no	Yes	latrine	yes	2	yes	not known	yes	yes	Yes	negative (ratio< 3)		.		.
IP-H-7-1	61.3948	Female	None	latrine	no	Yes	latrine	no		.	.	.	yes	Yes	negative (ratio< 3)		.		.
IP-H-7-2	28.9452	Female	Basic	latrine	no	Yes	latrine	no		.	.	.	yes	Yes	positive (ratio>3)	7.011	negative		.
IP-H-7-3	43.634	Female	Basic	latrine	no	Yes	latrine	no		.	.	.	yes	Yes	negative (ratio< 3)		.		.
IP-H-7-4	13.6512	Male	Intermediate	latrine	no	Yes	latrine	no		.	.	.	yes	Yes	negative (ratio< 3)		.		.
IP-H-8-1	48.4993	Female	College graduation	WC	no	Yes	WC	no		.	.	.	yes	Yes	negative (ratio< 3)		.		.
IP-I-1-1	40.866	Male	High-school graduation	latrine	no	Yes	latrine	no		.	.	.	yes	Yes	negative (ratio< 3)		.		.
IP-I-1-2	35.8775	Female	High-school graduation	latrine	no	Yes	latrine	no		.	.	.	yes	Yes	negative (ratio< 3)		.		.
IP-I-1-3	15.7265	Male	Intermediate	latrine	no	Yes	latrine	no		.	.	.	yes	Yes	negative (ratio< 3)		.		.
IP-I-1-4	14.2207	Male	Intermediate	latrine	no	Yes	latrine	no		.	.	.	yes	Yes	negative (ratio< 3)		.		.
IP-I-1-5	12.5287	Male	Basic	latrine	no	No	latrine	no		.	.	.	yes	Yes	negative (ratio< 3)		.		.
IP-I-1-6	16.6958	Female	Intermediate	latrine	no	Yes	latrine	no		.	.	.	yes	Yes	negative (ratio< 3)		.		.
IP-I-1-7	72.7571	Male	Basic	latrine	yes	Yes	latrine	no		.	.	.	yes	Yes	negative (ratio< 3)		.		.
IP-I-2-1	62.6899	Female	Basic	latrine	yes	Yes	latrine	yes	6	yes	yes	yes	yes	Yes	negative (ratio< 3)		.		.
IP-I-2-2	25.0984	Female	High-school graduation	latrine	no	Yes	latrine	yes	6	yes	yes	yes	yes	Yes	negative (ratio< 3)		.		.
IP-I-2-3	23.297	Male	Intermediate	latrine	no	Yes	latrine	yes	6	yes	yes	yes	yes	Yes	negative (ratio< 3)		.		.
IP-I-3-1	60.2887	Male	Basic	latrine	no	No	latrine	yes	22	yes	no	yes	yes	Yes	negative (ratio< 3)		.		.
IP-I-3-2	59.9875	Female	Basic	latrine	no	No	latrine	yes	22	yes	no	yes	yes	Yes	positive (ratio>3)	35.744	positive	17.151	positive
IP-I-3-3	23.7623	Female	High-school graduation	latrine	no	Yes	latrine	yes	22	yes	no	yes	yes	Yes	negative (ratio< 3)		.		.
IP-I-3-4	18.4398	Female	Intermediate	latrine	no	No	latrine	yes	22	yes	no	yes	yes	Yes	negative (ratio< 3)		.		.
IP-I-4-1	45.1645	Female	Intermediate	latrine	yes	No	latrine	no		.	.	.	yes	Yes	negative (ratio< 3)		.		.
IP-I-5-1	45.0825	Female	Intermediate	latrine	no	Yes	latrine	yes	10	no	yes	yes	yes	Yes	positive (ratio>3)	26.655	negative		.
IP-I-5-2	26.5166	Female	High-school graduation	latrine	no	Yes	latrine	yes	10	no	yes	yes	yes	Yes	negative (ratio< 3)		.		.
IP-I-5-3	14.9818	Male	Intermediate	latrine	no	Yes	latrine	yes	10	no	yes	yes	yes	Yes	negative (ratio< 3)		.		.
IP-I-5-4	13.1366	Female	Intermediate	latrine	no	Yes	latrine	yes	10	no	yes	yes	yes	Yes	positive (ratio>3)	43.782	negative		.
IP-I-6-1	38.3417	Female	Intermediate	latrine	no	Yes	latrine	no		.	.	.	no	Yes	negative (ratio< 3)		.		.
IP-I-6-2		Male	Not known	n.a.	n.a.	n.a.	4	not known		.	.	.	not known	Yes	negative (ratio< 3)		.		.
IP-I-6-3		Female	Not known	n.a.	n.a.	n.a.	4	not known		.	.	.	not known	Yes	negative (ratio< 3)		.		.
IP-I-7-1	79.0762	Female	None	WC	no	Yes	WC	no		.	.	.	yes	Yes	negative (ratio< 3)		.		.
IP-I-8-1	35.2533	Female	College graduation	latrine	no	Yes	latrine	yes	20	yes	no	yes	yes	Yes	negative (ratio< 3)		.		.
IP-N-1-1	68.5846	Female	Basic	latrine	no	Yes	latrine	yes	3	yes	no	yes	yes	Yes	negative (ratio< 3)		.		.
IP-N-1-2	21.52	Female	High-school graduation	latrine	no	Yes	latrine	yes	3	yes	no	yes	yes	Yes	negative (ratio< 3)		.		.
IP-N-2-1	46.7306	Female	Intermediate	open field	no	Yes	latrine	no		.	.	.	yes	Yes	negative (ratio< 3)		.		.
IP-N-2-2	14.5191	Female	Intermediate	open field	no	Yes	latrine	no		.	.	.	yes	Yes	negative (ratio< 3)		.		.
IP-N-2-3	16.3261	Female	Intermediate	open field	no	Yes	latrine	no		.	.	.	yes	Yes	negative (ratio< 3)		.		.
IP-N-2-4	11.2145	Female	Basic	open field	no	Yes	latrine	no		.	.	.	yes	Yes	negative (ratio< 3)		.		.
IP-N-2-5	17.9333	Male	Intermediate	open field	no	Yes	latrine	no		.	.	.	yes	Yes	negative (ratio< 3)		.		.
IP-N-2-6	53.7123	Male	Intermediate	open field	no	Yes	latrine	no		.	.	.	yes	Yes	negative (ratio< 3)		.		.
IP-N-2-7	19.8717	Female	Intermediate	open field	no	Yes	latrine	no		.	.	.	yes	Yes	negative (ratio< 3)		.		.
IP-N-3-1	77.9017	Female	Basic	open field	no	Yes	none	no		.	.	.	yes	Yes	negative (ratio< 3)		.		.
IP-N-3-2	17.9634	Female	Intermediate	open field	no	Yes	none	no		.	.	.	yes	Yes	negative (ratio< 3)		.		.
IP-N-3-3	17.7964	Female	Intermediate	open field	no	Yes	none	no		.	.	.	yes	Yes	negative (ratio< 3)		.		.
IP-N-3-4	11.9674	Female	Intermediate	open field	no	Yes	none	no		.	.	.	yes	Yes	negative (ratio< 3)		.		.
IP-N-3-5	16.4357	Female	Intermediate	latrine	no	Yes	none	no		.	.	.	yes	Yes	negative (ratio< 3)		.		.
IP-N-4-1	48.1297	Male	High-school graduation	latrine	no	Yes	latrine	no		.	.	.	yes	Yes	negative (ratio< 3)		.		.
IP-N-4-2	32.5538	Female	Intermediate	latrine	no	Yes	latrine	no		.	.	.	yes	Yes	positive (ratio>3)	21.181	negative		.
IP-N-4-3	12.4739	Male	Basic	latrine	no	Yes	latrine	no		.	.	.	yes	Yes	negative (ratio< 3)		.		.
IP-N-4-4	10.7052	Female	Basic	latrine	no	Yes	latrine	no		.	.	.	yes	Yes	negative (ratio< 3)		.		.
IP-N-4-5	14.259	Female	Basic	latrine	no	Yes	latrine	no		.	.	.	yes	Yes	negative (ratio< 3)		.		.
IP-N-5-1	77.6525	Male	Basic	latrine	no	Yes	latrine	yes	6	yes	no	yes	yes	Yes	negative (ratio< 3)		.		.
IP-N-5-2	18.7355	Male	Intermediate	latrine	no	Yes	latrine	yes	6	yes	no	yes	yes	Yes	negative (ratio< 3)		.		.
IP-N-5-3	19.4008	Male	Intermediate	latrine	no	Yes	latrine	yes	6	yes	no	yes	yes	Yes	negative (ratio< 3)		.		.
IP-N-5-4	36.0473	Female	Basic	latrine	no	Yes	latrine	yes	6	yes	no	yes	yes	Yes	negative (ratio< 3)		.		.
IP-N-6-1	63.6974	Male	Basic	latrine	no	Yes	latrine	yes	3	yes	no	yes	yes	Yes	negative (ratio< 3)		.		.
IP-N-6-2	58.5556	Female	Basic	latrine	no	Yes	latrine	yes	3	yes	no	yes	yes	Yes	negative (ratio< 3)		.		.
IP-N-6-3	17.0298	Male	Intermediate	latrine	no	Yes	latrine	yes	3	yes	no	yes	yes	Yes	negative (ratio< 3)		.		.
IP-N-6-4	14.3357	Male	Intermediate	latrine	no	Yes	latrine	yes	3	yes	no	yes	yes	No	.		.		.
IP-N-7-1	26.5988	Female	Basic	open field	no	Yes	none	no		.	.	.	yes	Yes	negative (ratio< 3)		.		.
IP-N-8-1	63.4537	Male	Basic	latrine	no	Yes	latrine	no		.	.	.	yes	Yes	negative (ratio< 3)		.		.
IP-N-8-2	53.0634	Female	College graduation	WC	no	Yes	latrine	no		.	.	.	yes	No	.		.		.
IP-N-8-3	24.9779	Female	College graduation	WC	no	Yes	latrine	no		.	.	.	yes	No	.		.		.
IP-N-8-4	39.6969	Female	Intermediate	latrine	no	Yes	latrine	no		.	.	.	yes	Yes	negative (ratio< 3)		.		.
IP-N-8-5	14.9243	Male	Intermediate	latrine	no	Yes	latrine	no		.	.	.	yes	No	.		.		.
IP-N-8-6	26.1936	Female	Intermediate	latrine	no	Yes	latrine	no		.	.	.	yes	Yes	negative (ratio< 3)		.		.
IP-N-9-1	34.9275	Male	Professional course	latrine	no	Yes	latrine	no		.	.	.	yes	No	.		.		.
IP-N-9-2	24.4057	Female	Intermediate	latrine	no	Yes	latrine	no		.	.	.	yes	No	.		.		.
IP-O-1-1	78.7066	Male	Basic	latrine	no	Yes	latrine	no		.	.	.	no	Yes	negative (ratio< 3)		.		.
IP-O-2-1	23.7021	Male	High-school graduation	latrine	no	No	latrine	no		.	.	.	yes	Yes	negative (ratio< 3)		.		.
IP-O-3-1	74.3095	Male	Basic	latrine	no	No	latrine	no		.	.	.	no	Yes	negative (ratio< 3)		.		.
IP-O-3-2	14.4233	Male	Intermediate	WC	no	Yes	latrine	no		.	.	.	no	Yes	negative (ratio< 3)		.		.
IP-O-4-1	35.4094	Female	High-school graduation	latrine	no	Yes	latrine	no		.	.	.	no	Yes	negative (ratio< 3)		.		.
IP-O-4-2	64.5434	Female	Basic	latrine	no	Yes	latrine	no		.	.	.	no	Yes	negative (ratio< 3)		.		.
IP-O-4-3	12.9065	Male	Basic	latrine	yes	Yes	latrine	no		.	.	.	no	Yes	negative (ratio< 3)		.		.
IP-O-5-1	21.3365	Female	Intermediate	latrine	no	Yes	latrine	yes	5	yes	yes	yes	yes	Yes	negative (ratio< 3)		.		.
IP-O-6-1	28.518	Female	High-school graduation	latrine	no	Yes	latrine	yes	15	yes	no	yes	yes	Yes	negative (ratio< 3)		.		.
IP-O-6-2	73.0309	Female	Basic	latrine	no	Yes	latrine	yes	15	yes	no	yes	yes	Yes	negative (ratio< 3)		.		.
IP-O-7-1	30.5278	Female	High-school graduation	latrine	no	Yes	latrine	yes	3	no	no	yes	yes	Yes	positive (ratio>3)	4.093	negative		.
IP-O-7-2		Female	Not known	n.a.	n.a.	n.a.	latrine	yes	3	no	no	yes	yes	Yes	negative (ratio< 3)		.		.
IP-O-7-3		Male	Not known	n.a.	n.a.	n.a.	latrine	yes	3	no	no	yes	yes	Yes	negative (ratio< 3)		.		.
IP-O-7-4		Female	Not known	n.a.	n.a.	n.a.	latrine	yes	3	no	no	yes	yes	Yes	negative (ratio< 3)		.		.
IP-O-7-5		Male	Not known	n.a.	n.a.	n.a.	latrine	yes	3	no	no	yes	yes	Yes	negative (ratio< 3)		.		.
IP-O-7-6		Male	Not known	n.a.	n.a.	n.a.	latrine	yes	3	no	no	yes	yes	Yes	negative (ratio< 3)		.		.
IP-O-7-7	12.5506	Male	Basic	latrine	no	Yes	latrine	yes	3	no	no	yes	yes	Yes	negative (ratio< 3)		.		.
IP-P-1-1	42.8702	Female	High-school graduation	WC	no	Yes	WC	no		.	.	.	yes	Yes	negative (ratio< 3)		.		.
IP-P-1-2	54.5254	Male	College graduation	WC	no	Yes	WC	no		.	.	.	yes	Yes	negative (ratio< 3)		.		.
IP-P-1-3	22.8725	Female	High-school graduation	WC	no	Yes	latrine	no		.	.	.	yes	Yes	negative (ratio< 3)		.		.
IP-P-1-4	16.2358	Male	Intermediate	WC	no	Yes	WC	no		.	.	.	yes	Yes	negative (ratio< 3)		.		.
IP-P-1-5	14.9654	Female	Intermediate	WC	no	Yes	WC	no		.	.	.	yes	Yes	negative (ratio< 3)		.		.
IP-P-2-1	28.5974	Female	Intermediate	WC	no	Yes	WC	no		.	.	.	no	Yes	negative (ratio< 3)		.		.
IP-P-2-2	12.285	Male	Basic	WC	no	Yes	WC	no		.	.	.	no	Yes	negative (ratio< 3)		.		.
IP-P-2-3	10.6012	Male	Basic	WC	no	Yes	WC	no		.	.	.	no	Yes	negative (ratio< 3)		.		.
IP-P-2-4	32.5346	Male	Basic	WC	no	Yes	WC	no		.	.	.	no	Yes	negative (ratio< 3)		.		.
IP-Q-1-1	45.7066	Male	High-school graduation	WC	no	Yes	WC	yes	3	no	no	no	yes	Yes	negative (ratio< 3)		.		.
IP-Q-1-2	12.337	Male	Intermediate	WC	no	Yes	WC	yes	3	no	no	no	yes	Yes	negative (ratio< 3)		.		.
IP-Q-1-3	16.7231	Male	Intermediate	WC	no	Yes	WC	yes	3	no	no	no	yes	Yes	negative (ratio< 3)		.		.
IP-Q-1-4	14.2043	Female	Intermediate	WC	no	Yes	WC	yes	3	no	no	no	yes	Yes	negative (ratio< 3)		.		.
IP-Q-2-1	58.4132	Male	Intermediate	latrine	no	Yes	latrine	yes	16	yes	yes	yes	yes	Yes	negative (ratio< 3)		.		.
IP-Q-2-2	52.4227	Female	Intermediate	latrine	no	Yes	latrine	yes	16	yes	yes	yes	yes	Yes	negative (ratio< 3)		.		.
IP-Q-2-3	22.7465	Female	High-school graduation	latrine	no	Yes	latrine	yes	16	yes	yes	yes	yes	Yes	negative (ratio< 3)		.		.
IP-Q-3-1	38.8618	Female	Intermediate	latrine	no	Yes	latrine	yes	14	yes	no	no	yes	Yes	negative (ratio< 3)		.		.
IP-Q-3-2	45.3534	Male	Intermediate	latrine	no	Yes	latrine	yes	14	yes	no	no	yes	Yes	negative (ratio< 3)		.		.
IP-Q-3-3	16.6027	Male	Intermediate	latrine	no	Yes	latrine	yes	14	yes	no	no	yes	Yes	negative (ratio< 3)		.		.
IP-Q-3-4	10.708	Male	Basic	latrine	no	Yes	latrine	yes	14	yes	no	no	yes	Yes	negative (ratio< 3)		.		.
IP-Q-4-1	61.3428	Male	Basic	latrine	no	Yes	latrine	no		.	.	.	yes	Yes	negative (ratio< 3)		.		.
IP-Q-4-2	31.0068	Female	Intermediate	latrine	no	Yes	latrine	no		.	.	.	yes	Yes	negative (ratio< 3)		.		.
IP-Q-4-3	15.7594	Female	Intermediate	latrine	no	Yes	latrine	no		.	.	.	yes	Yes	negative (ratio< 3)		.		.
IP-Q-4-4	12.2686	Female	Basic	latrine	no	Yes	latrine	no		.	.	.	yes	Yes	negative (ratio< 3)		.		.
IP-Q-5-1	73.8934	Male	Basic	latrine	no	Yes	latrine	no		.	.	.	yes	Yes	negative (ratio< 3)		.		.
IP-Q-6-1	52.6938	Male	Basic	latrine	no	Yes	latrine	no		.	.	.	yes	Yes	negative (ratio< 3)		.		.
IP-Q-6-2	47.9791	Female	High-school graduation	latrine	no	Yes	latrine	no		.	.	.	yes	Yes	negative (ratio< 3)		.		.
IP-Q-6-3	21.3557	Female	Intermediate	latrine	no	Yes	latrine	no		.	.	.	yes	Yes	negative (ratio< 3)		.		.
IP-Q-6-4	10.185	Female	Basic	latrine	no	Yes	latrine	no		.	.	.	yes	Yes	negative (ratio< 3)		.		.
IP-Q-6-5	15.6964	Female	Intermediate	latrine	no	Yes	latrine	no		.	.	.	yes	Yes	positive (ratio>3)	47.007	negative		.
IP-Q-6-6	10.185	Female	Basic	latrine	no	Yes	latrine	no		.	.	.	yes	Yes	negative (ratio< 3)		.		.
IP-Q-7-1	67.5551	Male	High-school graduation	latrine	no	Yes	latrine	yes	1	yes	no	no	yes	Yes	negative (ratio< 3)		.		.
IP-Q-7-2	65.5564	Female	Basic	latrine	no	Yes	latrine	yes	1	yes	no	no	yes	Yes	negative (ratio< 3)		.		.
IP-Q-8-1	65.9206	Male	Basic	WC	no	Yes	WC	no		.	.	.	yes	Yes	negative (ratio< 3)		.		.
IP-Q-8-2	44.209	Male	College graduation	WC	no	Yes	WC	no		.	.	.	yes	Yes	negative (ratio< 3)		.		.
IP-Q-8-3	34.3799	Female	High-school graduation	WC	no	Yes	WC	no		.	.	.	yes	Yes	negative (ratio< 3)		.		.
IP-Q-8-4	12.745	Male	Intermediate	WC	no	Yes	WC	no		.	.	.	yes	Yes	negative (ratio< 3)		.		.
IP-Q-8-5	13.6266	Female	Intermediate	WC	no	Yes	WC	no		.	.	.	yes	Yes	negative (ratio< 3)		.		.
IP-Q-8-6	16.7724	Male	Intermediate	WC	no	Yes	WC	no		.	.	.	yes	Yes	negative (ratio< 3)		.		.
CH-A-1-1	54.2901	Female	Basic	latrine	no	Yes	latrine	yes	8	yes	no	yes	yes	Yes	positive (ratio>3)	40.764	negative		.
CH-A-1-2	11.595	Female	Basic	latrine	no	Yes	latrine	yes	8	yes	no	yes	yes	Yes	positive (ratio>3)	3.401	negative		.
CH-A-1-3	14.7847	Female	Basic	latrine	no	Yes	latrine	yes	8	yes	no	yes	yes	Yes	positive (ratio>3)	44.493	negative		.
CH-A-1-4	17.6704	Male	Intermediate	latrine	no	Yes	latrine	yes	8	yes	no	yes	yes	Yes	negative (ratio< 3)		.		.
CH-A-1-5	64.13	Male	Basic	latrine	no	Yes	latrine	yes	8	yes	no	yes	yes	Yes	negative (ratio< 3)		.		.
CH-A-1-6	20.1647	Female	High-school graduation	latrine	no	No	latrine	yes	8	yes	no	yes	yes	Yes	negative (ratio< 3)		.		.
CH-A-1-7	23.327	Female	Intermediate	latrine	no	No	latrine	yes	8	yes	no	yes	yes	Yes	negative (ratio< 3)		.		.
CH-A-11-1	81.91	Female	Basic	latrine	no	Yes	latrine	yes	15	yes	no	yes	yes	Yes	negative (ratio< 3)		.		.
CH-A-11-2	17.4405	Female	Intermediate	latrine	no	No	latrine	yes	15	yes	no	yes	yes	Yes	negative (ratio< 3)		.		.
CH-A-11-3	39.8584	Female	Intermediate	latrine	no	No	latrine	yes	15	yes	no	yes	yes	Yes	negative (ratio< 3)		.		.
CH-A-11-4	15.8689	Female	Intermediate	latrine	no	No	latrine	yes	15	yes	no	yes	yes	Yes	negative (ratio< 3)		.		.
CH-A-11-5	20.704	Female	Intermediate	latrine	no	No	latrine	yes	15	yes	no	yes	yes	Yes	negative (ratio< 3)		.		.
CH-A-11-6	11.9154	Male	Basic	latrine	no	No	latrine	yes	15	yes	no	yes	yes	Yes	negative (ratio< 3)		.		.
CH-A-11-7	39.6285	Male	Basic	latrine	no	Yes	latrine	yes	15	yes	no	yes	yes	Yes	negative (ratio< 3)		.		.
CH-A-13-1	41.3726	Female	Basic	latrine	no	Yes	latrine	no		.	.	.	yes	Yes	positive (ratio>3)	5.053	not performed		.
CH-A-13-2	19.4966	Male	Intermediate	latrine	no	Yes	latrine	no		.	.	.	yes	Yes	negative (ratio< 3)		.		.
CH-B-1-1	38.1035	Female	Basic	WC	not known	No	WC	no		.	.	.	yes	Yes	negative (ratio< 3)		.		.
CH-B-1-2	23.6309	Female	Basic	WC	not known	No	latrine	no		.	.	.	yes	Yes	negative (ratio< 3)		.		.
CH-B-1-3	69.573	Male	Intermediate	latrine	not known	Yes	WC	no		.	.	.	yes	Yes	negative (ratio< 3)		.		.
CH-B-1-4	16.9175	Female	High-school graduation	WC	not known	No	WC	no		.	.	.	yes	Yes	negative (ratio< 3)		.		.
CH-B-1-5	12.8901	Female	Basic	WC	not known	No	WC	no		.	.	.	yes	Yes	negative (ratio< 3)		.		.
CH-B-1-6	37.3779	Male	Basic	WC	not known	No	WC	no		.	.	.	yes	Yes	negative (ratio< 3)		.		.
CH-B-1-7	26.2209	Female	Basic	WC	not known	No	WC	no		.	.	.	yes	Yes	negative (ratio< 3)		.		.
CH-B-2-1	46.747	Male	College graduation	latrine	no	Yes	latrine	yes	1	no	no	no	yes	Yes	negative (ratio< 3)		.		.
CH-B-2-2	36.3183	Female	High-school graduation	latrine	no	Yes	latrine	yes	1	no	no	no	yes	Yes	negative (ratio< 3)		.		.
CH-B-2-3	14.4863	Female	Intermediate	latrine	no	Yes	latrine	yes	1	no	no	no	yes	Yes	negative (ratio< 3)		.		.
CH-B-3-1	52.3406	Male	Basic	latrine	not known	Yes	latrine	yes	1	yes	no	no	yes	Yes	negative (ratio< 3)		.		.
CH-B-3-2		Female	Basic	latrine	no	Yes	latrine	yes	1	yes	no	no	yes	No	.		.		.
CH-B-3-3	16.5315	Male	Intermediate	latrine	no	No	latrine	yes	1	yes	no	no	yes	Yes	negative (ratio< 3)		.		.
CH-B-3-4	15.357	Female	Intermediate	latrine	no	Yes	latrine	yes	1	yes	no	no	yes	Yes	positive (ratio>3)	32.185	not performed		.
CH-B-3-5	12.8052	Female	Basic	latrine	no	Yes	latrine	yes	1	yes	no	no	yes	Yes	negative (ratio< 3)		.		.
CH-B-4-1	45.6546	Male	Basic	WC	no	No	latrine	yes	1	yes	no	no	no	Yes	negative (ratio< 3)		.		.
CH-B-4-2	64.4093	Female	Basic	latrine	no	No	latrine	yes	1	yes	no	no	no	Yes	positive (ratio>3)	43.787	negative		.
CH-B-4-3	18.8012	Female	Basic	latrine	no	No	latrine	yes	1	yes	no	no	no	Yes	negative (ratio< 3)		.		.
CH-B-4-4	23.8527	Female	Basic	latrine	no	No	latrine	yes	1	yes	no	no	no	Yes	negative (ratio< 3)		.		.
CH-B-4-5	15.6937	Male	Basic	latrine	not known	No	latrine	yes	1	yes	no	no	no	Yes	negative (ratio< 3)		.		.
CH-B-5-1	28.5701	Female	Basic	open field	yes	Yes	none	no		.	.	.	no	Yes	negative (ratio< 3)		.		.
CH-B-5-2	19.1161	Female	Intermediate	open field	not known	Yes	none	no		.	.	.	no	Yes	negative (ratio< 3)		.		.
CH-B-6-1	46.9277	Male	Basic	latrine	no	Yes	latrine	no		.	.	.	yes	Yes	negative (ratio< 3)		.		.
CH-B-6-2	43.697	Female	Basic	latrine	not known	Yes	latrine	no		.	.	.	yes	Yes	negative (ratio< 3)		.		.
CH-B-6-3	15.6718	Female	Intermediate	latrine	no	No	latrine	no		.	.	.	yes	Yes	negative (ratio< 3)		.		.
CH-B-6-4	13.2789	Female	Basic	latrine	no	No	latrine	no		.	.	.	yes	Yes	negative (ratio< 3)		.		.
CH-B-6-5		Male	Basic	latrine	no	Yes	latrine	no		.	.	.	yes	Yes	negative (ratio< 3)		.		.
CH-B-7-1	26.2538	Female	Intermediate	latrine	no	Yes	latrine	no		.	.	.	yes	Yes	negative (ratio< 3)		.		.
CH-B-8-1	28.5126	Male	Intermediate	latrine	no	No	latrine	no		.	.	.	no	Yes	negative (ratio< 3)		.		.
CH-B-8-2	23.9841	Female	Intermediate	latrine	no	Yes	latrine	no		.	.	.	yes	Yes	negative (ratio< 3)		.		.
CH-B-9-1	33.5914	Male	Intermediate	latrine	not known	Yes	latrine	no		.	.	.	yes	Yes	negative (ratio< 3)		.		.
CH-B-9-2	30.6016	Female	Intermediate	latrine	not known	Yes	latrine	no		.	.	.	yes	Yes	negative (ratio< 3)		.		.
CH-B-9-3	12.6984	Female	Basic	latrine	no	Yes	latrine	no		.	.	.	yes	Yes	negative (ratio< 3)		.		.
CH-B-9-4	13.8538	Female	Basic	latrine	no	Yes	latrine	no		.	.	.	yes	Yes	negative (ratio< 3)		.		.
CH-B-9-5	10.5081	Female	Basic	latrine	no	Yes	latrine	no		.	.	.	yes	Yes	negative (ratio< 3)		.		.
CH-B-10-1	51.4152	Male	Basic	latrine	no	Yes	latrine	no		.	.	.	yes	Yes	negative (ratio< 3)		.		.
CH-B-10-2	46.7169	Female	Basic	latrine	no	Yes	latrine	no		.	.	.	yes	Yes	negative (ratio< 3)		.		.
CH-B-10-3	18.3248	Male	Intermediate	latrine	no	Yes	latrine	no		.	.	.	yes	Yes	negative (ratio< 3)		.		.
CH-B-10-4	15.3295	Male	Intermediate	latrine	no	Yes	latrine	no		.	.	.	yes	Yes	negative (ratio< 3)		.		.
CH-B-10-5	10.9024	Male	Intermediate	latrine	no	Yes	latrine	no		.	.	.	yes	Yes	negative (ratio< 3)		.		.
CH-B-10-6	19.9703	Female	Intermediate	latrine	no	Yes	latrine	no		.	.	.	yes	Yes	negative (ratio< 3)		.		.
CH-C-1-1	29.991	Male	Basic	WC	no	No	WC	no		.	.	.	yes	Yes	negative (ratio< 3)		.		.
CH-C-1-2	45.6929	Female	Basic	WC	no	Yes	WC	no		.	.	.	yes	Yes	negative (ratio< 3)		.		.
CH-C-1-3	11.9729	Female	Basic	WC	no	Yes	WC	no		.	.	.	yes	Yes	negative (ratio< 3)		.		.
CH-C-1-4	21.9991	Male	Intermediate	WC	yes	No	WC	no		.	.	.	yes	Yes	negative (ratio< 3)		.		.
CH-C-1-5	23.9512	Female	Intermediate	WC	no	Yes	WC	no		.	.	.	yes	Yes	negative (ratio< 3)		.		.
CH-C-1-6	22.0566	Female	High-school graduation	WC	no	Yes	WC	no		.	.	.	yes	Yes	negative (ratio< 3)		.		.
CH-C-1-7	26.4263	Male	High-school graduation	WC	no	Yes	WC	no		.	.	.	yes	Yes	negative (ratio< 3)		.		.
CH-C-2-1	79.0324	Female	None	WC	no	Yes	WC	yes	9	yes	no	yes	yes	Yes	negative (ratio< 3)		.		.
CH-C-2-2	27.516	Male	High-school graduation	WC	no	Yes	WC	yes	9	yes	no	yes	yes	Yes	negative (ratio< 3)		.		.
CH-C-2-3	70.408	Male	Basic	WC	no	Yes	WC	yes	9	yes	no	yes	yes	Yes	negative (ratio< 3)		.		.
CH-C-2-4	36.228	Female	Basic	WC	no	Yes	WC	yes	9	yes	no	yes	yes	Yes	negative (ratio< 3)		.		.
CH-C-3-1	54.9498	Female	Basic	WC	no	Yes	WC	yes	7	yes	yes	yes	yes	Yes	negative (ratio< 3)		.		.
CH-C-3-2	11.0639	Male	Basic	WC	no	Yes	WC	yes	7	yes	yes	yes	yes	Yes	negative (ratio< 3)		.		.
CH-C-3-3	24.8136	Female	High-school graduation	WC	no	Yes	WC	yes	7	yes	yes	yes	yes	Yes	positive (ratio>3)	7.987	negative		.
CH-C-4-1	57.0854	Female	Basic	latrine	no	Yes	latrine	yes	4	yes	no	yes	yes	Yes	negative (ratio< 3)		.		.
CH-C-4-2	11.1515	Female	Basic	latrine	no	Yes	latrine	yes	4	yes	no	yes	yes	Yes	negative (ratio< 3)		.		.
CH-C-4-3	35.0233	Male	High-school graduation	latrine	no	Yes	latrine	yes	4	yes	no	yes	yes	Yes	not performed		not performed		.
CH-C-4-4	15.6225	Female	Intermediate	latrine	no	Yes	latrine	yes	4	yes	no	yes	yes	Yes	negative (ratio< 3)		.		.
CH-C-4-5	19.5843	Female	High-school graduation	latrine	no	Yes	latrine	yes	4	yes	no	yes	yes	Yes	negative (ratio< 3)		.		.
CH-C-5-1	43.0892	Male	Professional course	WC	no	Yes	WC	no		.	.	.	yes	Yes	negative (ratio< 3)		.		.
CH-C-5-2	30.2073	Female	High-school graduation	WC	no	Yes	latrine	no		.	.	.	yes	Yes	negative (ratio< 3)		.		.
CH-C-6-1	71.0596	Male	Basic	WC	yes	Yes	WC	no		.	.	.	yes	Yes	negative (ratio< 3)		.		.
CH-C-7-1	56.995	Female	Basic	latrine	no	Yes	latrine	yes	2	yes	no	yes	yes	Yes	negative (ratio< 3)		.		.
CH-C-7-2	60.787	Male	Basic	latrine	no	Yes	latrine	yes	2	yes	no	yes	yes	No	.		.		.
CH-C-7-3	24.9259	Male	Intermediate	WC	no	Yes	latrine	yes	2	yes	no	yes	yes	Yes	negative (ratio< 3)		.		.
CH-C-7-4	26.8643	Male	Not known	WC	no	Yes	latrine	yes	2	yes	no	yes	yes	No	.		.		.
PA-I-3-1	25.5392	Female	High-school graduation	latrine	no	No	latrine	no		.	.	.	yes	Yes	negative (ratio< 3)		.		.
PA-B-1-1	42.6101	Female	Intermediate	WC	no	Yes	WC	no		.	.	.	yes	Yes	negative (ratio< 3)		.		.
PA-B-1-2	11.7703	Male	Basic	WC	no	Yes	WC	no		.	.	.	yes	Yes	negative (ratio< 3)		.		.
PA-B-2-1	22.3988	Female	Basic	open field	no	Yes	none	no		.	.	.	yes	Yes	negative (ratio< 3)		.		.
PA-B-2-2	52.3762	Female	Basic	open field	no	Yes	none	no		.	.	.	yes	Yes	negative (ratio< 3)		.		.
PA-B-2-3	57.2414	Male	Basic	open field	no	Yes	none	no		.	.	.	yes	Yes	negative (ratio< 3)		.		.
PA-B-2-4	19.2996	Female	Intermediate	open field	no	Yes	none	no		.	.	.	yes	Yes	positive (ratio>3)	38.756	negative		.
PA-B-2-5	13.0735	Male	Basic	open field	no	Yes	none	no		.	.	.	yes	Yes	negative (ratio< 3)		.		.
PA-B-2-6	34.3607	Male	Intermediate	open field	no	Yes	none	no		.	.	.	yes	Yes	negative (ratio< 3)		.		.
PA-B-3-1	70.1424	Male	Basic	open field	no	Yes	none	no		.	.	.	yes	Yes	negative (ratio< 3)		.		.
PA-B-3-2	67.7796	Female	Basic	open field	no	Yes	none	no		.	.	.	yes	Yes	negative (ratio< 3)		.		.
PA-B-3-3	29.156	Female	Intermediate	open field	no	No	none	no		.	.	.	yes	Yes	negative (ratio< 3)		.		.
PA-B-3-4	10.6559	Female	Basic	open field	no	Yes	none	no		.	.	.	yes	Yes	negative (ratio< 3)		.		.
PA-B-3-5	16.6766	Female	Intermediate	open field	no	Yes	none	no		.	.	.	yes	Yes	positive (ratio>3)	37.399	negative		.
PA-B-3-6	13.7279	Female	Basic	open field	no	Yes	none	no		.	.	.	yes	Yes	negative (ratio< 3)		.		.
PA-B-3-7	23.2476	Female	Basic	open field	no	Yes	none	no		.	.	.	yes	Yes	negative (ratio< 3)		.		.
PA-B-3-8	25.2024	Male	Intermediate	open field	no	Yes	none	no		.	.	.	yes	Yes	negative (ratio< 3)		.		.
PA-C-1-1	64.746	Female	Basic	open field	no	Yes	none	yes	3	yes	no	yes	yes	Yes	negative (ratio< 3)		.		.
PA-C-1-2	65.6057	Male	Basic	open field	n.a.	n.a.	none	yes	3	yes	no	yes	yes	No	.		.		.
PA-C-1-3	23.212	Female	Intermediate	open field	no	Yes	none	yes	3	yes	no	yes	yes	Yes	negative (ratio< 3)		.		.
PA-C-1-4	16.3398	Female	Intermediate	open field	no	No	none	yes	3	yes	no	yes	yes	Yes	negative (ratio< 3)		.		.
PA-C-1-5	16.9586	Male	Intermediate	open field	no	No	none	yes	3	yes	no	yes	yes	No	.		.		.
PA-C-2-1	55.1416	Female	Basic	latrine	no	Yes	latrine	yes	5	yes	no	yes	no	Yes	positive (ratio>3)	35.427	negative		.
PA-C-2-2	53.6192	Male	Basic	latrine	no	Yes	latrine	yes	5	yes	no	yes	no	Yes	negative (ratio< 3)		.		.
PA-C-2-3	14.9161	Male	Intermediate	latrine	no	Yes	latrine	yes	5	yes	no	yes	no	Yes	negative (ratio< 3)		.		.
PA-C-3-1	28.4879	Female	High-school graduation	open field	no	Yes	none	yes	10	yes	no	yes	yes	Yes	negative (ratio< 3)		.		.
PA-C-3-2	33.9117	Male	High-school graduation	open field	no	Yes	none	yes	10	yes	no	yes	yes	Yes	negative (ratio< 3)		.		.
PA-C-3-3	11.8989	Female	Basic	open field	no	Yes	none	yes	10	yes	no	yes	yes	Yes	negative (ratio< 3)		.		.
PA-C-4-1	47.5657	Male	Basic	open field	no	Yes	none	yes	5	yes	yes	yes	yes	Yes	negative (ratio< 3)		.		.
PA-C-4-2	47.1851	Female	Basic	open field	no	Yes	latrine	yes	5	yes	yes	yes	yes	Yes	negative (ratio< 3)		.		.
PA-C-4-3	29.6762	Male	High-school graduation	open field	no	Yes	none	yes	5	yes	yes	yes	yes	Yes	negative (ratio< 3)		.		.
PA-C-4-4	26.1936	Female	High-school graduation	open field	no	Yes	none	yes	5	yes	yes	yes	yes	Yes	negative (ratio< 3)		.		.
PA-C-4-5	16.5233	Male	Intermediate	open field	no	Yes	none	yes	5	yes	yes	yes	yes	Yes	negative (ratio< 3)		.		.
PA-C-5-1	41.9721	Female	Professional course	latrine	no	Yes	latrine	no		.	.	.	no	Yes	negative (ratio< 3)		.		.
PA-C-5-2	16.2111	Female	Intermediate	latrine	no	Yes	latrine	no		.	.	.	no	Yes	negative (ratio< 3)		.		.
PA-C-6-1	48.0202	Female	Professional course	latrine	no	Yes	latrine	no		.	.	.	yes	Yes	negative (ratio< 3)		.		.
PA-C-6-2	16.2905	Female	Intermediate	latrine	no	Yes	latrine	no		.	.	.	yes	Yes	negative (ratio< 3)		.		.
PA-C-6-3	14.6095	Male	Intermediate	latrine	no	Yes	latrine	no		.	.	.	yes	Yes	negative (ratio< 3)		.		.
PA-D-1-1	24.9779	Female	Intermediate	open field	not known	Yes	none	no		.	.	.	yes	Yes	negative (ratio< 3)		.		.
PA-D-1-2	14.0537	Female	Intermediate	open field	not known	Yes	none	no		.	.	.	yes	Yes	negative (ratio< 3)		.		.
PA-D-1-3	46.8839	Female	Basic	open field	not known	Yes	none	no		.	.	.	yes	Yes	negative (ratio< 3)		.		.
PA-D-2-1	34.2895	Male	High-school graduation	latrine	not known	Yes	latrine	no		.	.	.	yes	Yes	negative (ratio< 3)		.		.
PA-D-3-1	84.2372	Male	Basic	latrine	no	Yes	latrine	yes	20	yes	no	yes	yes	Yes	negative (ratio< 3)		.		.
PA-D-4-1	34.7194	Male	Professional course	latrine	no	Yes	latrine	yes	10	yes	yes	yes	yes	Yes	negative (ratio< 3)		.		.
PA-D-4-2	33.6735	Female	Intermediate	latrine	no	Yes	latrine	yes	10	yes	yes	yes	yes	Yes	positive (ratio>3)	11.846	negative		.
PA-D-4-3	18.2892	Female	Intermediate	latrine	no	Yes	latrine	yes	10	yes	yes	yes	yes	Yes	negative (ratio< 3)		.		.
PA-D-5-1	31.4312	Female	Basic	open field	no	Yes	none	no		.	.	.	yes	Yes	negative (ratio< 3)		.		.
PA-D-5-2	29.5393	Male	Basic	open field	no	Yes	none	no		.	.	.	yes	Yes	negative (ratio< 3)		.		.
PA-D-5-3	11.6936	Female	Basic	open field	no	Yes	none	no		.	.	.	yes	Yes	negative (ratio< 3)		.		.
PA-D-5-4	16.7012	Female	Intermediate	open field	no	Yes	none	no		.	.	.	yes	Yes	negative (ratio< 3)		.		.
PA-D-6-1	24.7781	Male	Professional course	latrine	no	Yes	latrine	no		.	.	.	yes	Yes	negative (ratio< 3)		.		.
PA-D-7-1	42.2979	Female	College graduation	latrine	no	Yes	latrine	no		.	.	.	yes	No	.		.		.
PA-D-7-2	13.1036	Female	Basic	latrine	no	Yes	latrine	no		.	.	.	yes	No	.		.		.
PA-A-1-1	74.1891	Female	None	open field	no	Yes	none	no		.	.	.	yes	Yes	negative (ratio< 3)		.		.
PA-A-1-2	64.6447	Male	Basic	open field	no	Yes	none	no		.	.	.	yes	Yes	positive (ratio>3)	39.77	positive	36.27	positive
PA-A-1-3	11.0858	Female	Basic	open field	no	Yes	none	no		.	.	.	yes	Yes	negative (ratio< 3)		.		.
PA-A-1-4	13.1967	Male	Intermediate	open field	no	Yes	none	no		.	.	.	yes	Yes	negative (ratio< 3)		.		.
PA-A-1-5	12.2795	Male	Basic	open field	no	Yes	none	no		.	.	.	yes	Yes	negative (ratio< 3)		.		.
PA-A-2-1	43.7846	Female	Basic	latrine	no	Yes	latrine	yes	7	yes	no	yes	yes	Yes	negative (ratio< 3)		.		.
PA-A-2-2	59.9875	Male	Intermediate	latrine	no	Yes	latrine	yes	7	yes	no	yes	yes	Yes	negative (ratio< 3)		.		.
PA-A-2-3	16.9504	Male	Intermediate	latrine	no	Yes	latrine	yes	7	yes	no	yes	yes	Yes	negative (ratio< 3)		.		.
PA-A-2-4	10.8558	Male	Basic	latrine	no	Yes	latrine	yes	7	yes	no	yes	yes	Yes	negative (ratio< 3)		.		.
PA-A-3-1	51.5904	Female	Basic	latrine	no	Yes	latrine	no		.	.	.	yes	Yes	negative (ratio< 3)		.		.
PA-A-3-2	62.6844	Male	Basic	latrine	no	Yes	latrine	no		.	.	.	yes	No	.		.		.
PA-A-3-3	38.7085	Male	Intermediate	latrine	no	Yes	latrine	no		.	.	.	yes	No	.		.		.
PA-A-3-4	16.871	Female	Intermediate	latrine	no	Yes	latrine	no		.	.	.	yes	Yes	negative (ratio< 3)		.		.
PA-A-4-1	22.4563	Female	Basic	latrine	no	Yes	latrine	no		.	.	.	yes	Yes	negative (ratio< 3)		.		.
PA-A-4-2	29.2655	Male	Intermediate	latrine	no	Yes	latrine	no		.	.	.	yes	No	.		.		.
PA-A-5-1	27.4311	Female	Basic	latrine	no	Yes	latrine	no		.	.	.	yes	Yes	negative (ratio< 3)		.		.
PA-A-5-2	38.8372	Male	Basic	latrine	yes	Yes	latrine	no		.	.	.	yes	No	.		.		.
PA-A-5-3	13.8155	Male	Basic	latrine	no	Yes	latrine	no		.	.	.	yes	Yes	negative (ratio< 3)		.		.
PA-A-5-4	11.4554	Female	Basic	latrine	no	Yes	latrine	no		.	.	.	yes	Yes	negative (ratio< 3)		.		.
PA-E-1-1	67.0513	Male	Basic	latrine	yes	Yes	latrine	no		.	.	.	yes	Yes	negative (ratio< 3)		.		.
PA-E-1-2	67.2129	Female	Basic	latrine	yes	Yes	latrine	no		.	.	.	yes	Yes	positive (ratio>3)	17.75	negative		.
PA-E-2-1	48.157	Female	Basic	latrine	no	No	latrine	yes	5	no	no	yes	not known	Yes	negative (ratio< 3)		.		.
PA-E-2-2	54.0819	Male	Basic	latrine	no	No	latrine	yes	5	no	no	yes	not known	Yes	negative (ratio< 3)		.		.
PA-E-2-3	26.1908	Male	High-school graduation	latrine	no	Yes	latrine	yes	5	no	no	yes	not known	Yes	negative (ratio< 3)		.		.
PA-E-2-4	20.4905	Female	Intermediate	latrine	no	Yes	latrine	yes	5	no	no	yes	not known	No	.		.		.
PA-E-2-5	15.8278	Female	Intermediate	latrine	no	Yes	latrine	yes	5	no	no	yes	not known	No	.		.		.
PA-E-3-1	31.7816	Female	Intermediate	latrine	no	Yes	latrine	yes	1	no	no	yes	not known	Yes	positive (ratio>3)	20.506	negative		.
PA-E-3-2	37.0412	Male	Intermediate	latrine	no	Yes	latrine	yes	1	no	no	yes	not known	Yes	negative (ratio< 3)		.		.
PA-E-3-3	13.7032	Male	Basic	latrine	no	Yes	latrine	yes	1	no	no	yes	not known	Yes	negative (ratio< 3)		.		.
PA-E-3-4	11.7511	Male	Basic	latrine	no	Yes	latrine	yes	1	no	no	yes	not known	Yes	negative (ratio< 3)		.		.
PA-E-4-1	56.3735	Female	Basic	latrine	not known	No	latrine	yes	1	no	no	yes	yes	Yes	negative (ratio< 3)		.		.
PA-E-4-2	36.1376	Female	Basic	latrine	not known	No	latrine	yes	1	no	no	yes	yes	Yes	negative (ratio< 3)		.		.
PA-E-5-1	100.577	Female	None	latrine	no	Yes	latrine	yes	5	no	no	yes	yes	Yes	negative (ratio< 3)		.		.
PA-E-5-2	53.4768	Male	Basic	latrine	no	Yes	latrine	yes	5	no	no	yes	yes	Yes	negative (ratio< 3)		.		.
PA-E-6-1	49.6848	Male	Basic	latrine	no	Yes	latrine	yes	4	no	no	yes	yes	Yes	negative (ratio< 3)		.		.
PA-E-6-2	59.7384	Female	Basic	latrine	no	Yes	latrine	yes	4	no	no	yes	yes	Yes	negative (ratio< 3)		.		.
PA-E-6-3	37.5832	Male	High-school graduation	latrine	no	Yes	latrine	yes	4	no	no	yes	yes	Yes	negative (ratio< 3)		.		.
PA-E-7-1	33.9418	Female	Intermediate	open field	no	Yes	none	no		.	.	.	yes	Yes	negative (ratio< 3)		.		.
PA-E-7-2	45.9366	Male	Intermediate	open field	no	Yes	none	no		.	.	.	yes	Yes	negative (ratio< 3)		.		.
PA-E-7-3	17.4815	Male	High-school graduation	open field	yes	Yes	none	no		.	.	.	yes	Yes	negative (ratio< 3)		.		.
PA-E-7-4	79.7087	Male	None	open field	not known	Yes	none	no		.	.	.	yes	Yes	negative (ratio< 3)		.		.
PA-E-8-1	42.8236	Female	Intermediate	WC	not known	Yes	WC	yes	15	no	no	yes	yes	Yes	positive (ratio>3)	45.019	negative		.
PA-E-8-2	49.5917	Male	Intermediate	WC	not known	Yes	WC	yes	15	no	no	yes	yes	Yes	negative (ratio< 3)		.		.
PA-E-8-3	17.4788	Male	Intermediate	WC	not known	Yes	WC	yes	15	no	no	yes	yes	Yes	negative (ratio< 3)		.		.
PA-E-8-4	13.3172	Male	Intermediate	WC	not known	Yes	WC	yes	15	no	no	yes	yes	Yes	negative (ratio< 3)		.		.
PA-F-1-1	44.5731	Female	Basic	latrine	no	Yes	latrine	no		.	.	.	yes	Yes	negative (ratio< 3)		.		.
PA-F-1-2	16.2085	Male	Intermediate	latrine	no	Yes	latrine	no		.	.	.	yes	Yes	positive (ratio>3)	4.372	negative		.
PA-F-1-3	13.2844	Male	Intermediate	latrine	no	Yes	latrine	no		.	.	.	no	Yes	positive (ratio>3)	17.874	negative		.
PA-F-2-1	36.6907	Male	High-school graduation	open field	yes	Yes	none	no		.	.	.	not known	Yes	negative (ratio< 3)		.		.
PA-F-2-2	25.1011	Female	Basic	open field	no	Yes	none	no		.	.	.	yes	Yes	negative (ratio< 3)		.		.
PA-F-2-3	11.9181	Male	Basic	open field	no	No	none	no		.	.	.	yes	Yes	negative (ratio< 3)		.		.
PA-F-3-1	72.048	Female	Basic	latrine	no	Yes	latrine	no		.	.	.	yes	Yes	negative (ratio< 3)		.		.
PA-F-4-1	31.6119	Female	Basic	latrine	no	Yes	latrine	no		.	.	.	no	Yes	negative (ratio< 3)		.		.
PA-F-5-1	57.288	Female	Basic	latrine	no	Yes	latrine	no		.	.	.	yes	Yes	negative (ratio< 3)		.		.
PA-F-5-2	18.9901	Female	Basic	latrine	no	Yes	latrine	no		.	.	.	yes	Yes	negative (ratio< 3)		.		.
PA-F-5-3	20.4823	Female	Intermediate	latrine	no	Yes	latrine	no		.	.	.	yes	Yes	negative (ratio< 3)		.		.
PA-F-6-1	41.9475	Male	High-school graduation	open field	yes	Yes	none	no		.	.	.	yes	Yes	negative (ratio< 3)		.		.
PA-F-6-2	39.4916	Female	Basic	open field	no	Yes	none	no		.	.	.	yes	Yes	negative (ratio< 3)		.		.
PA-F-6-3	12.9968	Female	Basic	open field	no	Yes	none	no		.	.	.	yes	Yes	negative (ratio< 3)		.		.
PA-F-6-4	16.5643	Female	Intermediate	open field	no	No	none	no		.	.	.	yes	Yes	negative (ratio< 3)		.		.
PA-F-6-5	16.2714	Female	Intermediate	open field	no	Yes	none	no		.	.	.	yes	Yes	negative (ratio< 3)		.		.
PA-F-7-1	40.8797	Female	Intermediate	latrine	no	Yes	latrine	yes	8	yes	no	yes	no	Yes	negative (ratio< 3)		.		.
PA-F-7-2	39.9515	Male	Basic	latrine	no	Yes	latrine	yes	8	yes	no	yes	no	Yes	negative (ratio< 3)		.		.
PA-F-7-3	20.3208	Male	Intermediate	latrine	no	Yes	latrine	yes	8	yes	no	yes	no	Yes	negative (ratio< 3)		.		.
PA-F-8-1	78.4247	Female	Basic	latrine	no	Yes	none	no		.	.	.	yes	Yes	positive (ratio>3)	39.982	negative		.
PA-F-8-2	35.9569	Male	Basic	open field	no	Yes	none	no		.	.	.	yes	Yes	negative (ratio< 3)		.		.
PA-F-8-3	17.2188	Female	Intermediate	open field	no	Yes	none	no		.	.	.	yes	Yes	positive (ratio>3)	44.068	negative		.
PA-F-8-4	14.8039	Female	Intermediate	latrine	no	No	none	no		.	.	.	yes	Yes	negative (ratio< 3)		.		.
PA-O-1-1	67.6427	Male	Basic	latrine	no	Yes	latrine	no		.	.	.	yes	Yes	negative (ratio< 3)		.		.
PA-O-1-2		Female	Not known	n.a.	n.a.	n.a.	latrine	no		.	.	.	yes	Yes	negative (ratio< 3)		.		.
PA-O-1-3	39.4149	Female	Intermediate	latrine	no	Yes	latrine	no		.	.	.	yes	Yes	negative (ratio< 3)		.		.
PA-O-1-4	32.5318	Female	High-school graduation	latrine	no	No	latrine	no		.	.	.	yes	Yes	negative (ratio< 3)		.		.
PA-O-1-5	39.3656	Female	Intermediate	latrine	no	Yes	latrine	no		.	.	.	yes	Yes	negative (ratio< 3)		.		.
PA-O-1-6		Male	Not known	n.a.	n.a.	n.a.	latrine	no		.	.	.	yes	Yes	negative (ratio< 3)		.		.
PA-O-1-7		Male	Not known	n.a.	n.a.	n.a.	latrine	no		.	.	.	yes	Yes	positive (ratio>3)	18.333	negative		.
PA-O-3-1	43.6943	Female	Basic	latrine	no	No	latrine	yes	3	yes	no	no	yes	Yes	negative (ratio< 3)		.		.
PA-O-3-2		Female	Not known	n.a.	n.a.	n.a.	latrine	yes	3	yes	no	no	yes	No	.		.		.
PA-O-3-3		Female	Not known	n.a.	n.a.	n.a.	latrine	yes	3	yes	no	no	yes	Yes	negative (ratio< 3)		.		.
PA-O-3-4	21.9854	Female	Intermediate	latrine	no	Yes	latrine	yes	3	yes	no	no	yes	Yes	negative (ratio< 3)		.		.
PA-O-3-5		Male	Not known	n.a.	n.a.	n.a.	latrine	yes	3	yes	no	no	yes	Yes	negative (ratio< 3)		.		.
PA-O-3-6	16.8244	Female	Not known	n.a.	n.a.	n.a.	latrine	yes	3	yes	no	no	yes	Yes	positive (ratio>3)	3.91	positive	5.11	negative
PA-O-3-7		Male	Not known	n.a.	n.a.	n.a.	latrine	yes	3	yes	no	no	yes	Yes	negative (ratio< 3)		.		.
PA-G-1-1	36.1513	Female	High-school graduation	WC	no	Yes	WC	yes	12	yes	yes	yes	yes	Yes	negative (ratio< 3)		.		.
PA-G-1-2	47.834	Male	College graduation	WC	no	Yes	WC	yes	12	yes	yes	yes	yes	Yes	negative (ratio< 3)		.		.
PA-G-1-3	17.6869	Male	Intermediate	WC	no	Yes	WC	yes	12	yes	yes	yes	yes	Yes	negative (ratio< 3)		.		.
PA-G-2-1	43.9735	Male	College graduation	latrine	no	Yes	latrine	no		.	.	.	yes	Yes	negative (ratio< 3)		.		.
PA-G-2-2	35.0315	Female	High-school graduation	latrine	no	Yes	latrine	no		.	.	.	yes	Yes	negative (ratio< 3)		.		.
PA-G-2-3	15.8826	Male	Intermediate	latrine	no	Yes	latrine	no		.	.	.	yes	Yes	negative (ratio< 3)		.		.
PA-G-3-1	79.7634	Male	Basic	latrine	no	Yes	latrine	no		.	.	.	yes	Yes	negative (ratio< 3)		.		.
PA-G-3-2	57.9067	Female	Basic	latrine	no	Yes	latrine	no		.	.	.	yes	Yes	negative (ratio< 3)		.		.
PA-G-4-1	39.8393	Male	Intermediate	latrine	no	Yes	latrine	no		.	.	.	yes	Yes	negative (ratio< 3)		.		.
PA-G-5-1	35.7215	Male	Intermediate	latrine	no	Yes	latrine	yes	2	no	no	yes	yes	Yes	negative (ratio< 3)		.		.
PA-G-5-2	31.7515	Female	Intermediate	latrine	no	Yes	latrine	yes	2	no	no	yes	yes	Yes	negative (ratio< 3)		.		.
PA-G-5-3	68.7297	Female	Basic	latrine	no	Yes	latrine	yes	2	no	no	yes	yes	Yes	negative (ratio< 3)		.		.
PA-G-6-1	59.4537	Female	Basic	open field	no	No	none	no		.	.	.	yes	Yes	negative (ratio< 3)		.		.
PA-G-6-2	16.9449	Female	Intermediate	open field	no	Yes	none	no		.	.	.	yes	Yes	negative (ratio< 3)		.		.
PA-G-6-3	25.7418	Female	High-school graduation	open field	not known	No	none	no		.	.	.	yes	Yes	negative (ratio< 3)		.		.
PA-G-6-4	49.6684	Male	Basic	open field	no	Yes	none	no		.	.	.	yes	Yes	negative (ratio< 3)		.		.
PA-G-7-1	38.3937	Female	College graduation	latrine	no	Yes	latrine	yes	6	yes	yes	no	yes	Yes	negative (ratio< 3)		.		.
PA-G-7-2	18.7985	Male	Intermediate	latrine	no	Yes	latrine	yes	6	yes	no	yes	yes	Yes	negative (ratio< 3)		.		.
PA-G-7-3	15.0996	Female	Intermediate	latrine	no	Yes	latrine	yes	6	yes	no	yes	yes	Yes	negative (ratio< 3)		.		.
PA-G-7-4	12.9859	Male	Basic	latrine	no	Yes	latrine	yes	6	yes	no	yes	yes	Yes	negative (ratio< 3)		.		.
PA-G-7-5	10.7545	Female	Basic	latrine	no	Yes	latrine	yes	6	yes	no	yes	yes	Yes	negative (ratio< 3)		.		.
IV-G-2-1	54.2982	Male	High-school graduation	latrine	no	Yes	latrine	yes	1	yes	yes	yes	yes	Yes	negative (ratio< 3)		.		.
IV-G-2-2	53.6684	Female	Basic	latrine	not known	Yes	latrine	yes	1	yes	yes	yes	yes	Yes	negative (ratio< 3)		.		.
IV-G-2-3	12.0194	Female	Basic	latrine	not known	Yes	latrine	yes	1	yes	yes	yes	yes	Yes	negative (ratio< 3)		.		.
IV-G-2-4	10.8667	Female	Basic	latrine	not known	Yes	latrine	yes	1	yes	yes	yes	yes	Yes	negative (ratio< 3)		.		.
IV-G-2-5	15.8771	Female	Intermediate	latrine	not known	Yes	latrine	yes	1	yes	yes	yes	yes	Yes	negative (ratio< 3)		.		.
IV-G-2-6	13.1777	Male	Basic	latrine	not known	Yes	latrine	yes	1	yes	yes	yes	yes	Yes	positive (ratio>3)	37.929	negative		.
IV-G-4-1	58.3394	Female	Basic	open field	not known	Yes	none	no		.	.	.	yes	Yes	negative (ratio< 3)		.		.
IV-G-4-2	14.1221	Male	Intermediate	open field	not known	Yes	none	no		.	.	.	yes	Yes	negative (ratio< 3)		.		.
IV-G-4-3	12.797	Female	Intermediate	open field	not known	Yes	none	no		.	.	.	yes	Yes	negative (ratio< 3)		.		.
IV-G-4-4	11.0885	Male	Intermediate	open field	not known	Yes	none	no		.	.	.	yes	Yes	negative (ratio< 3)		.		.
IV-H-1-1	26.1443	Female	Basic	open field	no	Yes	none	no		.	.	.	yes	Yes	negative (ratio< 3)		.		.
IV-H-1-2		Female	Not known	n.a.	n.a.	n.a.	4	not known		.	.	.	not known	No	.		.		.
IV-H-1-3	11.4006	Male	Basic	open field	no	Yes	none	no		.	.	.	yes	Yes	negative (ratio< 3)		.		.
IV-H-1-4	16.2084	Female	Intermediate	open field	no	Yes	none	no		.	.	.	yes	Yes	negative (ratio< 3)		.		.
IV-H-2-1	31.527	Female	Intermediate	latrine	no	Yes	latrine	no		.	.	.	yes	Yes	negative (ratio< 3)		.		.
IV-H-2-2	10.7545	Female	Basic	latrine	no	Yes	latrine	no		.	.	.	yes	Yes	negative (ratio< 3)		.		.
IV-K-8-1	64.5954	Male	Not known	open field	n.a.	n.a.	none	no		.	.	.	no	Yes	negative (ratio< 3)		.		.
IV-K-8-2	26.7275	Female	High-school graduation	open field	no	No	none	no		.	.	.	no	Yes	negative (ratio< 3)		.		.
IV-K-8-3	28.6878	Female	Basic	open field	no	No	none	no		.	.	.	no	Yes	negative (ratio< 3)		.		.
IV-K-8-5	16.4028	Female	Not known	open field	no	No	none	no		.	.	.	no	Yes	negative (ratio< 3)		.		.
IV-K-8-6	10.6641	Male	Not known	open field	no	No	none	no		.	.	.	no	Yes	negative (ratio< 3)		.		.
IV-K-8-7	13.9113	Female	Not known	open field	no	No	none	no		.	.	.	no	Yes	negative (ratio< 3)		.		.
IV-J-8-1	44.3186	Female	Intermediate	open field	no	Yes	none	no		.	.	.	yes	Yes	positive (ratio>3)	24.738	negative		.
IV-J-8-2	12.3096	Female	Basic	open field	no	Yes	none	no		.	.	.	yes	Yes	negative (ratio< 3)		.		.
IV-J-8-3	16.1209	Female	Intermediate	open field	no	Yes	none	no		.	.	.	yes	Yes	positive (ratio>3)	3.875	negative		.
IV-A-6-1	72.7763	Female	Basic	latrine	no	Yes	latrine	yes	2	no	no	no	yes	Yes	negative (ratio< 3)		.		.
IP-M-3-1	20.6464	Male	High-school graduation	latrine	no	Yes	latrine	no		.	.	.	yes	Yes	negative (ratio< 3)		.		.
IP-M-3-2	16.7122	Male	Intermediate	latrine	no	Yes	latrine	no		.	.	.	yes	No	.		.		.
IP-M-3-3	14.3247	Female	Intermediate	latrine	no	Yes	latrine	no		.	.	.	yes	Yes	negative (ratio< 3)		.		.
IP-M-3-4	11.3322	Female	Basic	latrine	no	Yes	latrine	no		.	.	.	yes	Yes	negative (ratio< 3)		.		.
IV-A-6-2	18.4918	Male	Intermediate	latrine	no	Yes	latrine	yes	2	no	no	no	yes	No	.		.		.
IV-A-6-3	13.3117	Male	Intermediate	latrine	no	Yes	latrine	yes	2	no	no	no	yes	Yes	negative (ratio< 3)		.		.
IV-A-6-4	9.7579	Male	Basic	latrine	no	Yes	latrine	yes	2	no	no	no	yes	Yes	negative (ratio< 3)		.		.
IV-A-7-1	35.152	Female	None	latrine	no	Yes	latrine	yes	2	no	no	yes	yes	Yes	negative (ratio< 3)		.		.
IV-A-7-2	15.7868	Male	Basic	latrine	no	Yes	latrine	yes	2	no	no	yes	yes	Yes	negative (ratio< 3)		.		.
IV-A-7-3	9.47316	Female	Basic	latrine	no	Yes	latrine	yes	2	no	no	yes	yes	Yes	negative (ratio< 3)		.		.
IV-A-9-1	65.7426	Male	Basic	latrine	not known	Yes	latrine	yes	6	yes	no	yes	yes	Yes	negative (ratio< 3)		.		.
IV-A-9-2	21.7472	Male	High-school graduation	latrine	no	Yes	latrine	yes	6	yes	no	yes	yes	Yes	negative (ratio< 3)		.		.
IV-A-9-3	59.0567	Female	Basic	latrine	no	Yes	latrine	yes	6	yes	no	yes	yes	Yes	positive (ratio>3)	4.231	negative		.
IV-A-9-4	26.3277	Female	High-school graduation	latrine	yes	Yes	latrine	yes	6	yes	no	yes	yes	Yes	negative (ratio< 3)		.		.
IV-A-9-5	37.7913	Male	High-school graduation	latrine	no	Yes	latrine	yes	6	yes	no	yes	yes	Yes	negative (ratio< 3)		.		.
IV-A-9-6	30.8672	Female	High-school graduation	latrine	no	Yes	latrine	yes	6	yes	no	yes	yes	Yes	negative (ratio< 3)		.		.
IV-S-1-1	75.8975	Male	Basic	open field	no	No	none	yes	1	yes	no	yes	yes	Yes	positive (ratio>3)	30.105	positive	10.169	negative
IV-S-1-2	65.3237	Female	None	open field	no	No	none	yes	1	yes	no	yes	yes	Yes	negative (ratio< 3)		.		.
IV-S-1-3		Female	Not known	open field	not known	No	none	yes	1	yes	no	yes	yes	No	.		.		.
IV-S-1-4		Female	Not known	open field	no	No	none	yes	1	yes	no	yes	yes	Yes	negative (ratio< 3)		.		.
IV-S-1-5		Female	Not known	open field	no	No	none	yes	1	yes	no	yes	yes	No	.		.		.
IV-S-1-6		Male	Not known	open field	no	No	none	yes	1	yes	no	yes	yes	Yes	positive (ratio>3)	19.217	negative		.
IV-R-8-1	39.2807	Female	Intermediate	latrine	no	Yes	latrine	yes	1	yes	no	no	yes	Yes	negative (ratio< 3)		.		.
IV-R-8-2	15.1844	Female	Intermediate	latrine	yes	Yes	latrine	yes	1	yes	no	no	yes	Yes	negative (ratio< 3)		.		.
IV-R-8-3	22.4043	Male	High-school graduation	latrine	no	No	latrine	yes	1	yes	no	no	yes	Yes	negative (ratio< 3)		.		.
IV-R-8-4	12.912	Female	Intermediate	latrine	not known	No	latrine	yes	1	yes	no	no	yes	Yes	negative (ratio< 3)		.		.
IV-R-8-5	18.2345	Female	Intermediate	latrine	yes	Yes	latrine	yes	1	yes	no	no	yes	Yes	negative (ratio< 3)		.		.
IV-R-8-6	15.3241	Female	Intermediate	latrine	no	No	latrine	yes	1	yes	no	no	yes	Yes	negative (ratio< 3)		.		.
IV-E-2-1	47.9736	Female	Basic	latrine	no	Yes	latrine	yes	2	no	yes	yes	yes	Yes	negative (ratio< 3)		.		.
IV-E-2-2	51.6917	Male	Basic	latrine	no	Yes	latrine	yes	2	no	yes	yes	yes	Yes	negative (ratio< 3)		.		.
IV-E-2-3	24.7945	Female	Intermediate	latrine	no	Yes	latrine	yes	2	no	yes	yes	yes	Yes	negative (ratio< 3)		.		.
IV-E-2-4	27.2121	Male	Intermediate	latrine	no	Yes	latrine	yes	2	no	yes	yes	yes	Yes	negative (ratio< 3)		.		.
IV-E-2-5	17.4049	Female	Intermediate	latrine	no	Yes	latrine	yes	2	no	yes	yes	yes	Yes	negative (ratio< 3)		.		.
IV-I-3-1	62.3312	Female	Basic	open field	no	Yes	none	yes	2	yes	yes	no	yes	Yes	negative (ratio< 3)		.		.
IV-I-3-2	19.023	Male	High-school graduation	open field	no	Yes	none	yes	2	yes	yes	no	yes	Yes	negative (ratio< 3)		.		.
IV-I-3-3	28.6111	Female	High-school graduation	open field	no	No	none	yes	2	yes	yes	no	yes	Yes	negative (ratio< 3)		.		.
IV-F-6-1	39.905	Male	Intermediate	latrine	no	Yes	4	not known		.	.	.	not known	Yes	negative (ratio< 3)		.		.
IV-F-6-2	36.5538	Female	High-school graduation	latrine	no	Yes	4	not known		.	.	.	not known	Yes	negative (ratio< 3)		.		.
IV-F-6-3	13.6512	Male	Intermediate	latrine	no	Yes	4	not known		.	.	.	not known	Yes	negative (ratio< 3)		.		.
IV-F-6-4	17.8484	Male	Intermediate	latrine	no	Yes	4	not known		.	.	.	not known	No	.		.		.
IV-F-6-5	11.1789	Male	Basic	latrine	no	Yes	4	not known		.	.	.	not known	Yes	negative (ratio< 3)		.		.
IV-F-6-6	16.1072	Male	Intermediate	latrine	no	Yes	4	not known		.	.	.	not known	Yes	negative (ratio< 3)		.		.
IV-F-6-7	20.3837	Male	Intermediate	latrine	no	Yes	4	not known		.	.	.	not known	No	.		.		.
IV-F-7-1	48.346	Female	Intermediate	latrine	no	Yes	latrine	yes	1	yes	no	yes	yes	Yes	negative (ratio< 3)		.		.
IV-F-7-2	14.6122	Female	Basic	latrine	no	Yes	latrine	yes	1	yes	no	yes	yes	Yes	negative (ratio< 3)		.		.
IV-F-7-3	16.2686	Male	Intermediate	latrine	no	Yes	latrine	yes	1	yes	no	yes	yes	Yes	negative (ratio< 3)		.		.
IV-F-7-4	24.258	Female	High-school graduation	latrine	no	Yes	latrine	yes	1	yes	no	yes	yes	Yes	positive (ratio>3)	31.109	negative		.
IV-F-7-5	19.7923	Male	Intermediate	latrine	no	Yes	latrine	yes	1	yes	no	yes	yes	Yes	negative (ratio< 3)		.		.
IP-M-8-1	50.413	Female	College graduation	open field	no	Yes	latrine	no		.	.	.	no	No	.		.		.
